# Supplementary material for: Leisure-time physical activity improves happiness, health, and mood profile better than work-related physical activity
Source: PLoS One. 2024 Jul 24;19(7):e0307744. doi: 10.1371/journal.pone.0307744 (PMC11268669; doi:10.1371/journal.pone.0307744)
Supplement: S1 Dataset — (XLSX) [file pone.0307744.s002.xlsx]

## Sheet: Sheet1
Participant's No.	Gender	Age, years	BMI, kg/m2	Highest education obtained	Training experience	Residence	MVPAw, min/week	MVPAh, min/week	MVPAlt, min/week	MVPAtotal, min/week	Subjective health, points	SBP, mm/Hg	Overeating	Happiness	Vigour				Emotional intelligence, points	Perceived stress, points
															Energetic	Active	Lively	Alert
1	1	21	20.1956	2	1	1	0	0	0	0	3	_	2	2	1	2	1	1	135	27
2	2	60	35.5114	5	3	1	1525	0	0	1525	2	120	1	1	2	2	2	2	121	14
3	1	45	27.2173	5	4	1	0	0	543	543	3	110	3	0	2	2	3	2	95	14
4	1	47	20.3816	5	3	1	0	420	139.8	559.8	3	120	1	0	4	4	4	4	148	13
5	1	41	42.2406	5	1	1	240	0	0	240	2	120	3	4	0	1	0	1	127	28
6	1	44	32.6608	5	1	3	0	300	0	300	3	140	3	0	2	1	3	3	109	8
7	1	27	19.415	5	1	1	0	0	0	0	2	_	3	2	2	1	2	1	128	24
8	1	58	22.1297	5	3	3	0	90	0	90	2	98	2	2	2	2	2	2	101	17
9	1	43	23.8754	_	3	3	3360	510	300	4170	3	120	1	0	3	4	3	3	158	10
10	1	54	22.5827	5	1	3	0	960	210	1170	3	_	2	0	2	3	3	3	138	6
11	1	40	33.0295	5	1	3	0	0	0	0	3	_	3	1	0	0	2	1	70	36
12	1	55	26.0262	5	3	4	1500	240	120	1860	3	120	2	1	3	3	2	3	139	9
13	2	53	27.6693	_	3	2	375	0	0	375	3	136	2	3	2	2	2	2	101	19
14	1	31	24.2215	5	3	1	1098	1936	369	3403	3	120	2	2	1	2	1	0	111	31
15	2	54	21.1389	5	3	1	0	72	0	72	3	110	1	0	3	2	3	2	136	20
16	1	50	20.5499	5	3	1	0	0	240	240	3	_	2	0	4	4	3	3	148	20
17	1	67	27.6817	5	3	2	2400	1980	360	4740	3	115	2	0	4	4	4	3	155	2
18	1	53	21.4692	5	4	3	0	840	600	1440	2	100	1	1	1	3	4	3	138	11
19	1	59	25.5937	5	1	1	40	300	0	340	3	110	2	0	2	2	3	3	126	10
20	1	61	22.0317	5	3	3	570	480	0	1050	3	110	2	0	2	1	2	2	139	11
21	2	56	24.9135	5	3	3	825	1440	0	2265	3	120	1	0	3	2	2	3	153	4
22	1	28	21.9671	_	3	3	0	0	240	240	3	_	2	0	1	1	2	1	122	22
23	1	54	26.8923	_	1	1	0	0	0	0	1	135	3	2	0	0	0	0	94	31
24	1	49	23.6614	5	3	2	180	570	0	750	3	120	1	0	1	3	3	3	133	19
25	1	74	24.6094	5	3	1	0	0	199.6	199.6	3	120	1	0	3	3	3	3	123	8
26	1	66	28.8415	5	1	1	240	720	0	960	2	120	2	0	3	3	2	3	133	15
27	1	49	33.8972	5	3	4	0	1080	30	1110	4	117	1	0	4	4	4	4	144	12
28	1	36	20.7008	5	3	1	0	0	50	50	2	128	2	0	3	1	3	1	153	24
29	1	52	34.2936	5	1	1	0	0	0	0	4	120	2	0	2	1	3	1	119	10
30	2	35	28.0689	5	1	1	0	0	0	0	3	130	2	0	2	1	2	2	119	16
31	1	39	25.5102	5	1	1	0	0	0	0	3	110	2	2	1	1	1	2	116	15
32	2	61	32	5	3	1	90	0	0	90	2	120	2	3	2	2	1	1	115	26
33	1	25	21.5451	5	3	1	0	0	179.6	179.6	3	120	2	0	3	3	3	2	135	21
34	2	47	25.9787	5	3	1	180	180	180	540	2	_	2	2	2	1	4	2	107	16
35	2	35	30.0041	2	3	1	0	900	0	900	3	_	2	4	4	3	2	4	127	24
36	1	35	19.3625	5	1	4	0	180	180	360	4	120	1	1	1	0	2	1	131	26
37	1	35	27.0051	2	1	1	0	30	0	30	3	_	2	0	3	3	3	3	127	14
38	1	55	31.378	4	1	1	0	0	0	0	2	128	2	0	1	1	2	2	116	5
39	1	26	16.5289	5	4	1	180	0	0	180	3	110	2	0	3	3	3	3	141	9
40	1	36	24.8591	5	3	1	60	0	10	70	3	120	3	0	2	1	2	2	99	23
41	1	26	20.3074	5	3	1	0	0	0	0	4	_	2	0	1	1	1	0	117	6
42	1	37	19.5312	4	1	1	0	0	0	0	3	_	2	1	1	0	1	2	137	7
43	2	36	22.014	5	3	2	0	0	240	240	4	_	3	1	3	3	3	3	131	22
44	2	47	28.3675	3	3	1	3600	2658	3625	9883	4	120	2	0	4	4	4	3	122	4
45	1	58	37.1802	5	1	4	495	450	0	945	3	130	2	0	3	3	3	1	93	14
46	1	65	31.25	5	3	2	150	300	120	570	3	120	2	0	3	3	3	4	149	11
47	1	28	24.8591	5	4	1	0	0	399.8	399.8	4	110	2	0	3	4	3	2	131	22
48	1	31	23.4509	5	4	1	170	0	670	840	3	120	2	1	0	0	1	0	126	15
49	1	25	23.5294	5	3	1	1216	60	0	1276	3	_	3	0	1	1	1	0	134	19
50	2	43	27.9904	4	1	3	240	540	0	780	3	_	2	0	2	1	3	1	118	11
51	1	30	20.5499	5	4	1	30	60	780	870	4	119	1	0	4	4	4	4	136	16
52	1	56	25.0593	5	1	1	0	720	0	720	3	118	2	1	1	1	1	2	103	11
53	1	64	20.9572	5	3	1	0	0	0	0	2	120	1	0	2	2	2	2	142	14
54	1	42	22.6562	5	3	1	3480	240	120	3840	3	110	2	0	2	3	3	3	140	19
55	1	41	21.0498	5	3	1	180	0	340	520	3	105	2	1	3	3	3	2	115	26
56	2	27	26.8787	5	3	1	660	0	540	1200	3	120	2	0	3	3	3	3	116	4
57	1	40	27.1416	5	1	2	1080	480	0	1560	2	105	2	0	2	1	2	1	150	21
58	1	38	29.0688	2	3	1	0	0	0	0	4	123	2	0	4	3	4	3	150	4
59	2	55	26.8817	5	4	1	3240	118.8	481.2	3840	3	130	2	0	3	3	3	3	126	13
60	1	42	25.6544	2	3	3	0	1080	0	1080	3	_	2	1	1	3	2	2	112	18
61	1	24	20.2812	5	4	2	1170	90	0	1260	3	122	2	0	2	3	3	2	121	19
62	2	21	20.3451	2	3	1	0	0	60	60	4	125	2	0	3	3	3	4	130	3
63	1	24	21.5645	5	4	1	270	300	270	840	4	120	1	0	4	3	3	3	146	21
64	2	32	21.9713	5	3	1	0	270	180	450	3	_	2	0	2	0	3	0	129	16
65	1	53	25.1651	5	3	1	0	0	0	0	3	120	2	0	3	3	2	3	141	20
66	1	44	20.5457	5	4	1	0	1200	360	1560	3	110	2	0	3	3	3	2	125	11
67	2	44	22.7267	5	3	1	0	0	450	450	4	120	1	0	4	4	4	4	149	4
68	2	40	29.0253	5	3	1	0	260	1830	2090	3	_	3	0	2	2	2	1	118	11
69	2	42	39.9488	5	1	1	340	1070	0	1410	2	130	3	0	3	0	3	4	149	11
70	1	47	30.7394	5	3	1	0	0	0	0	3	120	2	0	2	3	4	3	133	11
71	1	46	21.5139	5	3	1	60	60	0	120	3	110	2	1	3	3	3	3	140	13
72	1	52	22.3081	5	3	3	0	720	50	770	2	130	3	2	2	3	2	3	133	15
73	1	40	24.1672	5	1	3	1800	960	240	3000	3	120	2	0	2	2	2	2	140	17
74	2	57	24.3827	5	3	2	0	1080	0	1080	2	140	3	2	1	2	2	3	124	18
75	1	33	17.2635	5	3	1	0	0	490	490	2	100	2	3	1	1	1	1	111	22
76	2	30	26.5432	5	3	1	0	0	72	72	2	130	2	1	1	2	2	2	113	21
77	1	52	27.31	5	3	2	1260	1800	1740	4800	2	120	1	0	1	2	3	1	146	14
78	1	57	28.959	5	4	2	360	420	0	780	2	134	2	0	3	4	4	4	120	3
79	2	24	25.7668	5	4	3	0	240	360	600	3	130	2	1	2	2	2	2	119	19
80	1	47	29.4118	5	1	3	0	0	240	240	3	120	2	2	2	2	2	2	139	20
81	2	50	27.4286	5	4	2	15	500	120	635	3	125	3	1	3	2	3	2	123	18
82	1	59	23.1084	5	3	3	0	900	720	1620	3	110	2	0	2	3	3	2	125	10
83	1	59	20.6758	5	3	2	366	840	240	1446	3	130	1	0	3	3	4	3	150	9
84	1	58	27.0416	5	1	2	0	720	0	720	2	110	2	1	1	1	2	2	124	17
85	1	39	21.2585	5	1	2	450	580	660	1690	3	_	1	2	2	4	3	4	134	18
86	1	45	32.45	5	3	1	0	920	30	950	3	120	2	0	4	3	4	3	124	11
87	1	64	23.3887	5	1	2	0	0	0	0	3	120	2	0	2	2	3	2	107	20
88	1	35	24.5089	5	4	1	127	0	0	127	3	_	2	3	3	2	4	2	147	20
89	1	29	23.5479	5	3	1	0	420	0	420	3	125	1	0	3	3	3	2	126	11
90	1	46	22.4996	5	1	1	0	0	0	0	3	_	1	0	1	2	1	3	145	22
91	2	62	24.4857	5	1	1	0	180	0	180	2	125	2	2	1	1	1	1	88	27
92	1	34	22.4082	5	3	1	0	0	960	960	3	_	2	1	4	4	4	4	135	14
93	1	47	23.6614	5	3	4	0	1740	180	1920	3	_	2	0	3	3	3	3	121	13
94	1	57	22.4813	5	1	1	0	0	0	0	2	110	2	0	2	1	2	2	135	17
95	1	55	26.7755	5	3	1	835	540	652.2	2027.2	3	115	2	0	3	3	3	1	127	12
96	1	47	22.0317	5	2	2	1806	540	0	2346	4	100	2	0	4	4	4	4	137	11
97	1	32	26.3656	5	1	1	905	0	0	905	2	120	3	1	2	2	2	2	141	24
98	1	44	24.093	5	3	2	1010	0	0	1010	3	140	2	0	3	3	3	4	129	15
99	1	40	36.3636	5	3	1	1525	128	0	1653	3	150	2	0	3	3	3	3	125	5
100	1	34	17.9902	5	1	2	0	0	0	0	3	90	2	4	0	0	0	1	86	37
101	1	59	24.7676	4	3	1	1680	2940	0	4620	3	118	2	0	4	4	4	4	155	2
102	1	40	19.8347	5	3	2	0	840	985	1825	4	110	1	2	2	2	2	1	134	24
103	2	19	20.6758	2	3	1	30	0	1800	1830	4	_	1	2	2	2	3	3	127	9
104	2	52	27.1178	5	3	1	1080	720	0	1800	3	130	1	1	3	3	3	3	120	16
105	1	52	24.3865	3	3	1	0	360	1320	1680	3	120	2	0	2	1	2	2	148	15
106	1	35	27.7778	4	3	2	0	0	300	300	3	110	2	0	3	3	3	3	134	9
107	1	45	25	5	3	1	160	183	1380	1723	2	110	2	0	3	3	4	3	108	19
108	1	41	44.0771	5	1	2	0	60	0	60	2	130	1	2	0	0	2	0	125	10
109	1	63	30.0781	5	3	1	0	0	0	0	3	140	2	1	1	1	2	2	135	13
110	2	31	21.9713	5	3	2	0	0	270	270	1	117	2	0	1	0	2	2	93	26
111	1	44	21.2306	5	3	1	0	90	140	230	4	_	2	1	2	2	3	1	89	8
112	1	37	22.1222	5	1	1	0	0	0	0	3	135	2	1	1	1	1	1	127	24
113	1	34	20.7008	5	4	1	20	720	120	860	3	110	2	0	2	2	2	2	151	13
114	1	25	27.3982	5	3	1	1200	640	60	1900	3	130	3	3	1	2	2	2	129	23
115	2	44	21.3859	5	3	1	0	0	0	0	4	120	3	0	2	3	3	4	120	10
116	2	34	22.1607	2	3	1	0	30	300	330	4	_	1	0	4	4	4	4	129	13
117	1	39	24.3865	5	1	1	0	180	35	215	4	110	2	1	2	2	3	2	136	15
118	1	54	24.5675	5	3	1	960	660	180	1800	4	120	2	0	4	4	4	3	132	11
119	1	35	21.4692	5	1	1	0	240	0	240	3	122	2	0	2	1	2	2	111	10
120	1	53	30.1194	5	1	1	0	0	0	0	3	130	2	0	2	2	3	2	118	14
121	1	53	23.04	4	1	1	1920	1320	0	3240	2	90	1	1	1	3	1	1	103	22
122	1	36	17.7462	5	1	1	0	680	259.8	939.8	2	_	2	0	3	3	2	3	125	19
123	1	33	23.3234	5	3	3	360	366	180	906	3	116	2	0	2	2	2	2	133	11
124	1	40	21.6128	5	1	2	0	0	0	0	2	_	1	2	2	4	4	2	106	22
125	2	44	27.7008	4	3	1	600	2100	665	3365	2	110	2	1	4	3	4	2	125	8
126	1	59	24.8016	5	3	2	0	855	120	975	3	121	2	0	1	2	3	1	137	2
127	1	30	25.4028	5	3	1	0	120	300	420	3	_	2	0	3	3	3	3	130	10
128	2	40	26.4721	5	4	1	0	0	0	0	3	120	1	0	3	3	3	3	105	21
129	1	46	22.1453	5	3	1	0	0	180	180	3	_	1	1	3	4	4	4	134	11
130	1	32	21.9713	5	4	1	120	120	0	240	3	_	2	1	3	3	3	2	128	18
131	1	42	24.8016	5	3	2	0	0	120	120	3	_	3	0	2	1	2	2	148	6
132	2	45	35.6647	1	1	1	0	1440	360	1800	3	125	2	2	1	1	2	1	121	22
133	1	41	30.4772	5	4	1	240	90	30	360	3	130	2	0	3	3	3	3	132	14
134	1	59	33.3866	5	3	1	420	540	523	1483	2	130	2	0	3	3	3	2	154	14
135	1	32	19.5312	5	3	1	0	0	350	350	4	110	2	2	2	2	2	2	114	13
136	1	59	27.0416	5	3	2	70	120	0	190	3	120	2	1	2	3	3	3	138	13
137	1	47	22.4913	5	1	1	0	0	600	600	3	110	2	0	3	2	3	3	145	0
138	1	41	26.7539	5	1	2	0	90	0	90	2	_	3	3	1	1	2	1	99	21
139	2	43	27.1739	5	1	1	0	0	60	60	3	_	3	0	2	2	2	3	149	11
140	1	40	18.902	5	1	1	2989	2100	120	5209	3	120	1	0	3	2	3	3	144	24
141	1	37	25.4028	5	3	1	0	0	30	30	3	_	2	0	2	2	2	2	144	7
142	1	45	20.5693	5	4	1	0	545	810	1355	4	134	1	0	3	4	3	3	133	12
143	1	49	27.3982	5	1	1	0	480	0	480	3	120	2	2	2	2	2	2	113	19
144	1	50	26.8122	5	1	1	60	120	0	180	2	_	2	3	3	3	2	3	113	23
145	1	48	30.1038	5	1	1	0	240	280	520	3	120	2	0	1	1	2	3	142	18
146	1	34	27.0416	4	4	2	1260	420	0	1680	3	116	3	0	2	2	3	2	152	13
147	1	53	25.6055	5	4	1	360	0	0	360	4	120	1	0	4	4	4	4	158	5
148	1	45	21.9713	5	3	1	0	0	61	61	3	_	1	0	2	1	2	2	138	15
149	2	40	23.9771	5	3	1	0	340.8	120	460.8	3	120	3	2	3	3	3	2	90	20
150	2	24	20.5714	2	3	2	0	720	2790	3510	1	_	2	2	3	3	3	2	110	18
151	1	54	26.5118	5	4	1	0	0	540	540	2	125	1	0	4	4	4	4	124	18
152	2	36	18.6197	5	3	4	246	392	362	1000	4	_	2	0	3	2	4	2	152	9
153	1	61	27.2817	5	3	2	210	840	60	1110	2	135	2	0	3	2	2	2	147	11
154	2	48	21.4619	5	3	2	0	980	420	1400	3	_	2	0	3	2	3	3	133	11
155	2	43	23.6295	5	3	1	2790	50	45	2885	3	110	1	0	3	2	3	2	139	7
156	1	37	19.3772	5	3	1	0	0	0	0	4	110	1	0	3	3	2	2	140	12
157	2	50	35.083	5	4	2	0	120	180	300	3	130	2	1	2	2	2	2	128	19
158	1	49	26.9274	5	1	2	0	0	0	0	2	_	3	4	1	1	1	2	114	25
159	1	64	24.3375	5	4	1	0	0	360	360	3	120	2	0	4	4	4	3	111	26
160	1	42	20.5457	5	4	4	0	540	0	540	3	_	1	0	1	1	2	1	100	17
161	2	62	41.3516	5	4	3	0	180	240	420	2	145	2	1	2	2	3	2	91	15
162	1	57	31.5334	5	1	1	0	180	0	180	3	100	2	0	3	3	3	3	145	18
163	1	51	29.0318	5	3	1	0	0	0	0	3	120	2	1	2	3	2	3	123	16
164	1	43	32.8125	5	1	1	1350	780	2200	4330	3	112	2	0	4	4	1	4	143	15
165	1	63	27.7778	5	3	1	0	0	0	0	3	_	2	0	3	3	3	3	128	11
166	1	60	29.3848	5	3	1	1020	540	0	1560	3	120	2	0	2	2	3	3	146	15
167	1	59	23.3844	5	3	2	2160	0	1200	3360	3	120	2	0	3	3	4	3	129	2
168	2	46	23.8754	5	3	1	403	240	30	673	3	110	2	0	3	3	3	3	121	21
169	2	25	22.0968	5	3	1	430	0	0	430	4	_	2	0	2	4	3	2	135	9
170	2	48	21.276	5	2	1	1840	120	420	2380	4	_	2	0	4	4	4	4	144	8
171	1	49	23.7228	5	3	1	180	180	0	360	3	_	2	0	2	2	2	2	121	4
172	2	34	22.2222	5	4	1	0	0	0	0	3	125	2	0	2	1	2	2	111	21
173	1	36	19.5965	5	4	1	61	180	90	331	3	_	2	1	2	2	3	4	138	22
174	1	23	21.2183	5	3	1	0	0	0	0	4	110	2	1	2	2	3	3	124	23
175	1	43	17.7557	5	3	1	0	360	120	480	3	105	2	0	2	3	2	2	125	22
176	2	37	24.5693	5	3	2	0	0	60	60	4	110	2	2	2	2	3	2	131	10
177	1	39	26.2966	5	3	1	240	0	720	960	3	110	2	3	3	2	3	2	101	21
178	1	34	24.8591	5	3	4	0	960	1450	2410	3	120	3	1	2	2	2	2	92	29
179	1	56	26.0262	5	3	1	0	0	183	183	3	128	2	0	3	2	3	3	155	8
180	2	22	25.1063	5	2	1	960	120	0	1080	4	118	2	0	3	4	3	3	152	9
181	1	18	22.1453	1	3	2	585	0	60	645	3	_	2	2	2	0	1	0	116	20
182	1	25	21.5139	5	3	1	1500	4	1626	3130	3	_	2	0	0	2	3	0	127	12
183	1	58	32.4219	3	3	1	0	0	0	0	3	130	1	0	3	3	3	1	148	12
184	2	33	23.2687	5	4	1	840	240	0	1080	3	125	3	0	3	3	3	3	135	9
185	1	25	20.5499	5	3	1	268	360	180	808	4	_	2	0	4	4	4	2	148	4
186	1	49	22.4996	5	3	2	170	528	572	1270	3	120	2	0	1	2	2	1	140	19
187	1	55	22.7583	5	1	1	0	0	0	0	2	_	1	1	0	1	1	2	120	20
188	1	51	24.0346	5	3	2	180	0	240	420	4	100	2	0	3	3	3	3	116	5
189	1	43	20.9042	5	3	1	750	300	30	1080	3	110	2	0	2	2	2	3	137	15
190	1	44	26.8923	5	3	1	0	0	299.4	299.4	4	120	2	0	3	3	3	3	114	14
191	1	46	25.1024	5	1	1	60	0	0	60	4	120	2	0	3	3	3	3	144	18
192	1	28	27.6817	5	1	1	0	140	90	230	3	_	2	0	0	0	3	3	140	13
193	1	41	21.0498	5	1	1	0	655	15	670	3	100	2	0	0	0	0	0	132	10
194	1	31	21.1389	5	3	3	2025	840	0	2865	3	125	2	2	3	4	3	3	128	14
195	2	27	20.7564	4	1	1	0	0	0	0	2	110	2	0	1	1	2	0	142	14
196	1	44	30.1162	5	4	1	0	0	1156	1156	1	180	1	0	3	4	3	3	123	20
197	1	41	20.3816	5	4	1	0	1830	360	2190	2	101	2	4	2	3	2	0	151	23
198	2	27	24.3072	4	4	1	735	1545	4032	6312	3	_	3	1	4	4	4	2	45	17
199	2	44	30.8642	2	1	1	1200	122	180	1502	4	_	3	3	1	2	2	1	107	27
200	1	38	30.1021	5	3	1	0	244	0	244	2	_	2	0	3	3	2	2	128	14
201	2	26	23.3556	5	3	1	160	0	195	355	3	135	2	1	3	3	3	3	72	18
202	1	46	20.0773	5	3	1	300	240	390	930	3	110	2	2	3	3	3	2	154	26
203	2	44	26.2346	5	1	1	0	1725	50	1775	3	_	1	1	2	1	2	1	121	20
204	1	49	30.1205	5	3	2	0	0	180	180	3	110	2	1	2	1	2	1	122	23
205	2	26	22.1598	5	3	1	320	120	0	440	4	120	2	1	4	4	4	4	155	22
206	1	54	27.9421	5	1	4	0	75	0	75	3	110	3	0	2	1	2	1	112	8
207	1	33	16.1059	5	1	2	0	0	360	360	2	110	2	2	0	1	1	1	89	28
208	1	35	21.9525	5	4	1	0	240	90	330	3	116	2	0	2	1	2	1	123	14
209	1	20	30.1388	2	3	1	760	364	2129	3253	3	136	2	0	3	3	3	0	122	20
210	1	50	21.7993	5	1	1	120	0	60	180	3	110	2	0	2	2	2	3	149	14
211	1	46	22.4082	5	3	1	0	0	150	150	3	125	2	1	2	1	3	2	132	14
212	1	53	23.03	5	3	3	0	150	140	290	3	110	2	0	3	3	3	2	156	5
213	1	35	19.5918	5	4	1	0	120	120	240	4	108	1	0	2	2	3	3	109	13
214	1	58	25.8264	5	3	1	180	0	120	300	2	122	3	0	3	2	3	1	121	19
215	1	29	21.0077	5	1	1	0	0	0	0	3	110	2	0	1	1	2	2	123	12
216	1	50	21.2953	5	4	1	0	510	2	512	3	100	2	1	1	1	3	2	127	26
217	1	50	20.8086	3	3	1	270	480	0	750	3	110	1	0	2	3	3	2	128	21
218	2	38	25.1811	3	4	1	0	366	122	488	3	138	3	1	1	3	2	1	109	20
219	2	38	28.5968	4	3	3	4620	2100	1260	7980	2	135	2	1	3	3	3	3	119	15
220	1	53	23.03	5	3	3	0	120	140	260	3	110	2	0	3	3	3	2	156	5
221	1	47	22.4996	5	3	1	0	90	0	90	3	110	3	2	2	0	0	2	92	32
222	2	33	27.1527	5	3	1	606	0	244	850	3	_	2	0	3	3	3	3	130	8
223	1	30	23.4568	5	3	1	0	0	0	0	3	_	3	1	3	3	3	1	153	24
224	1	31	22.4813	5	3	1	0	0	60	60	2	_	2	2	0	2	0	2	149	23
225	1	49	22.5896	5	3	1	0	180	0	180	3	_	1	0	2	2	3	2	131	9
226	1	46	41.0383	5	1	1	0	3050	0	3050	2	_	3	0	0	4	2	4	107	34
227	2	54	21.9525	5	3	1	0	60	240	300	4	125	2	0	0	4	4	4	121	8
228	1	39	27.3438	5	1	1	660	120	120	900	2	_	3	0	1	1	2	1	103	18
229	1	56	23.7954	5	3	1	0	0	300	300	4	89	2	0	3	3	4	4	116	8
230	1	45	18.2857	3	4	2	0	0	900	900	3	115	1	0	2	2	3	2	122	10
231	1	34	15.6157	4	3	1	0	0	90	90	3	105	2	0	4	3	3	3	126	15
232	1	51	22.6757	5	3	4	1740	1515	300	3555	2	140	1	3	1	0	2	0	140	27
233	1	35	22.4813	3	3	2	360	360	840	1560	4	115	2	0	0	0	1	1	137	18
234	1	60	23.4375	5	3	4	240	120	420	780	3	90	3	1	3	3	4	3	136	6
235	1	48	23.2335	5	1	3	0	975	0	975	3	_	2	0	3	3	3	0	103	21
236	1	55	29.0318	4	1	3	0	0	0	0	2	130	2	1	1	2	2	3	120	11
237	1	61	29.0006	5	1	1	0	0	0	0	2	140	2	4	0	0	1	1	98	33
238	2	62	34.888	5	1	2	0	2380	0	2380	4	136	2	0	1	0	2	2	119	5
239	1	56	21.5451	5	3	1	0	0	0	0	3	120	2	0	2	2	3	4	112	17
240	1	48	21.83	5	3	2	0	0	330	330	3	110	2	0	3	2	3	3	131	9
241	1	48	25.8264	5	4	1	0	0	1440	1440	4	125	3	2	4	3	4	3	108	22
242	1	29	21.4619	5	4	1	390	0	180	570	4	110	2	1	4	4	4	2	131	14
243	2	40	20.9162	5	1	2	0	130	630	760	2	130	1	0	2	2	3	2	113	10
244	1	53	37.6378	2	1	1	1800	0	0	1800	2	140	2	0	1	0	2	2	129	3
245	1	32	22.231	5	4	1	0	90	100	190	4	110	2	0	3	3	3	3	127	9
246	1	63	30.7958	5	3	1	2440	0	0	2440	4	138	2	0	3	3	3	3	112	13
247	2	27	25.3086	5	3	1	972	1500	1695	4167	3	116	2	0	3	4	3	3	140	9
248	1	64	25.1532	5	3	1	90	630	0	720	2	120	3	0	2	2	2	2	111	17
249	1	38	25.3086	5	3	1	240	180	453	873	3	_	2	0	4	4	4	4	164	5
250	1	42	21.5645	5	1	4	0	1362	0	1362	1	110	2	3	0	2	1	2	101	33
251	1	42	20.4382	5	3	1	0	0	240	240	3	120	2	0	2	2	2	2	127	14
252	1	47	23.7118	5	3	2	0	30	0	30	3	110	2	2	0	0	1	2	94	27
253	1	36	23.5883	5	3	3	750	630	0	1380	3	100	2	0	3	4	4	3	140	13
254	1	59	21.1927	3	4	2	0	360	1350	1710	2	110	2	0	1	1	2	1	133	20
255	1	38	24.4352	5	1	4	450	70	0	520	3	100	2	0	2	2	2	2	115	15
256	1	38	20.7008	5	3	1	0	120	270	390	3	110	1	0	2	1	2	2	110	17
257	1	72	41.4541	3	4	1	0	180	270	450	1	150	1	0	2	3	2	3	99	10
258	1	42	23.5036	5	3	3	0	854	90	944	3	110	3	0	0	0	2	0	124	15
259	1	47	31.8878	5	1	2	0	0	0	0	2	120	3	0	1	1	2	3	136	22
260	1	29	21.4533	5	4	1	1380	390	2000	3770	2	110	2	0	3	3	3	3	134	30
261	1	59	22.2753	3	3	1	0	0	600	600	3	_	2	0	2	2	2	2	140	5
262	2	26	24.5693	5	3	1	940	0	0	940	4	136	2	1	1	1	2	2	116	17
263	1	41	24.093	5	1	1	0	0	0	0	3	125	2	0	3	1	3	3	144	17
264	2	40	30.4578	5	4	1	0	0	365	365	3	130	2	0	4	4	4	3	117	19
265	1	42	24.4473	5	3	4	0	0	12	12	4	130	1	1	3	3	3	2	141	24
266	1	34	19.7232	5	1	1	0	0	20	20	2	_	2	4	0	0	0	0	132	32
267	1	43	24.1115	5	4	1	480	549	0	1029	3	_	2	0	2	2	2	1	114	21
268	1	43	24.4898	5	3	1	0	610	0	610	3	118	2	0	2	2	2	2	122	27
269	1	24	22.3435	5	3	1	0	0	0	0	2	122	2	4	0	1	1	1	117	32
270	1	39	25.8645	5	3	1	0	20	90	110	3	110	2	0	2	3	3	2	111	16
271	1	42	33.0579	5	1	1	0	0	156	156	3	120	1	1	1	1	2	2	93	18
272	1	37	22.1367	5	4	1	0	726	360	1086	3	120	3	0	3	4	4	3	150	16
273	1	37	21.2585	5	3	2	360	30	120	510	4	_	2	1	2	2	3	3	91	13
274	2	42	22.5309	5	3	2	0	0	0	0	3	130	2	0	2	3	3	3	115	13
275	1	43	18.424	5	3	1	660	375	0	1035	3	100	2	0	4	4	4	0	161	5
276	1	37	47.0661	5	1	1	0	61	0	61	3	120	2	0	3	2	3	4	146	13
277	1	22	20.7756	2	3	1	1250	0	90	1340	4	_	2	0	2	2	2	4	88	14
278	1	47	22.8571	3	3	3	960	246	976	2182	2	116	2	1	2	3	4	3	140	10
279	1	46	21.5645	5	1	4	121	320	0	441	2	110	2	0	2	2	2	0	116	20
280	1	35	20.0692	5	4	1	0	0	180	180	3	110	2	1	2	2	3	3	144	9
281	1	54	22.5827	5	1	3	0	720	0	720	3	_	2	0	2	2	3	3	125	9
282	1	53	30.3673	5	3	2	0	0	0	0	2	120	2	0	1	1	2	1	145	11
283	1	39	23.7954	5	1	2	0	1214	0	1214	2	100	2	2	1	1	2	2	97	31
284	1	29	26.1224	5	1	1	0	0	0	0	3	110	2	2	1	1	2	2	80	24
285	1	28	22.0581	5	3	1	0	0	0	0	2	110	2	1	3	1	3	3	130	14
286	1	45	28.075	5	3	1	0	300	30	330	3	120	2	0	2	2	3	2	123	10
287	1	40	22.4913	5	1	3	0	720	0	720	3	_	1	0	3	3	3	2	128	22
288	1	21	22.1893	2	1	4	320	90	0	410	3	125	3	1	2	2	2	3	123	24
289	1	48	25.4694	5	3	1	0	0	0	0	3	120	1	0	4	4	4	4	156	6
290	1	41	25.0995	4	3	1	90	1680	630	2400	3	120	2	0	4	4	4	4	142	4
291	2	39	22.694	5	4	1	0	1320	240	1560	3	_	2	1	3	3	3	3	129	9
292	1	29	24.2215	5	3	2	0	0	120	120	4	120	2	0	4	4	4	3	165	2
293	1	38	20.7031	5	3	1	0	0	330	330	2	_	2	0	2	2	3	2	140	13
294	1	49	21.9713	5	3	1	1170	240	540	1950	4	_	1	1	2	1	2	1	112	22
295	2	41	30.095	5	2	1	1620	660	120	2400	3	135	2	0	1	1	2	2	118	9
296	1	23	21.7193	5	3	2	0	0	0	0	3	_	2	3	0	1	0	1	129	34
297	1	48	25.2595	5	3	1	360	480	0	840	2	128	2	0	2	2	2	0	117	25
298	1	35	21.0077	5	3	1	810	960	360.6	2130.6	2	105	3	0	2	2	2	1	142	26
299	1	30	20.0692	5	3	3	0	540	0	540	3	116	2	0	3	3	3	3	153	22
300	1	44	25.1024	5	3	1	0	0	0	0	3	_	2	0	4	4	4	4	131	9
301	2	39	26.8274	4	3	2	0	0	180	180	4	138	2	0	2	1	3	2	115	10
302	1	34	21.4692	5	3	1	180	0	420	600	2	120	1	3	3	2	2	3	150	35
303	1	57	24.977	5	3	2	250	0	0	250	3	130	2	0	1	1	1	0	124	9
304	1	49	25.3906	5	1	1	0	0	0	0	2	100	1	0	0	0	2	2	132	13
305	1	45	27.2509	5	3	1	0	0	0	0	3	118	2	0	3	2	3	2	126	13
306	1	55	25.3515	5	3	1	0	0	60	60	3	130	3	0	4	3	3	3	142	10
307	1	61	27.5134	4	1	3	1696	270	0	1966	2	125	2	1	3	3	1	3	130	11
308	1	49	27.5482	5	3	1	0	0	240	240	3	_	3	1	2	2	2	1	119	18
309	1	54	21.9671	5	3	1	2940	159	110.12	3209.12	4	120	2	0	3	3	4	3	152	6
310	1	50	30.4218	5	4	1	0	450	0	450	3	128	2	0	3	4	3	3	160	4
311	1	50	23.5883	5	3	1	0	300	60	360	3	110	2	0	3	3	4	4	134	10
312	1	46	30.478	5	1	3	0	1580	0	1580	3	130	2	0	3	3	3	3	135	3
313	1	36	19.487	5	1	1	0	976	0	976	2	115	1	2	1	1	1	1	99	21
314	1	54	26.6728	5	3	1	61	0	0	61	2	120	2	2	2	1	3	1	156	15
315	2	38	25.4848	5	3	1	0	0	270	270	3	_	2	0	3	3	3	3	127	7
316	2	28	26.8122	5	3	2	0	0	300	300	3	_	2	0	3	2	3	0	110	9
317	1	54	34.7489	5	1	4	0	2340	0	2340	2	150	2	0	2	3	4	2	125	20
318	2	59	27.4286	4	3	2	120	0	60	180	4	_	2	0	4	4	4	4	140	7
319	1	40	20.0773	5	3	1	0	0	30	30	4	_	2	0	3	3	3	3	127	17
320	2	30	28.2548	4	3	1	0	80	320	400	2	_	1	0	3	3	3	2	125	5
321	1	23	19.9594	5	3	1	900	0	0	900	2	110	2	0	2	2	2	2	154	10
322	1	23	26.5731	5	3	1	1035	330	567	1932	4	100	2	0	1	1	1	1	135	22
323	2	41	27.4691	5	3	1	5	60	300	365	2	120	2	1	2	2	2	1	117	25
324	1	41	20.1956	5	3	2	0	180	0	180	3	110	2	0	4	4	4	4	155	7
325	1	42	26.1066	5	3	2	0	484	270	754	3		2	0	3	3	4	3	117	17
326	1	50	19.7055	4	1	2	180	180	0	360	4	100	1	0	2	2	3	2	146	10
327	1	47	39.7924	4	1	1	0	60	0	60	2	130	3	2	1	1	2	1	136	25
328	1	48	23.8751	5	1	4	240	780	0	1020	3	110	3	0	2	2	2	1	131	7
329	1	62	27.6361	5	3	4	720	420	0	1140	2	140	2	0	2	2	3	1	139	3
330	1	39	26.8544	5	3	1	300	300	120	720	3	110	2	0	3	3	3	3	116	19
331	1	42	21.7993	5	1	1	0	540	0	540	3	110	2	0	2	1	2	3	104	27
332	1	44	29.7527	5	3	2	660	1690	362	2712	2	139	3	1	4	4	2	4	156	23
333	2	35	54.9173	3	4	1	600	1200	0	1800	3	_	2	0	2	2	3	3	119	5
334	1	28	21.2306	5	1	1	0	0	0	0	2	_	2	4	0	0	0	0	116	30
335	1	37	33.8972	4	3	1	549	120	90	759	3	120	3	1	1	1	1	0	91	18
336	1	36	24.9135	5	3	1	0	0	720	720	4	120	2	0	3	3	4	3	144	12
337	1	26	22.0522	5	3	1	0	0	360	360	3	115	2	0	1	1	2	1	116	20
338	1	52	28.9062	5	1	2	0	660	0	660	2	125	2	0	1	2	1	1	129	15
339	2	54	28.5319	5	1	2	900	0	0	900	3	130	2	0	2	2	3	0	95	10
340	1	54	28.0404	5	1	2	120	140	0	260	2	_	3	0	2	2	2	2	148	21
341	1	40	23.03	5	1	1	60	60	0	120	3	125	2	0	2	1	2	2	138	18
342	1	26	26.8544	4	3	1	600	0	0	600	3	119	3	0	2	2	2	2	89	15
343	1	38	30.4878	5	3	4	400	60	0	460	4	_	3	0	2	2	2	2	135	16
344	1	31	26.1286	5	4	1	0	0	0	0	3	_	2	1	2	2	3	2	147	22
345	2	48	27.9202	4	2	2	0	0	840	840	3	165	2	1	3	3	3	3	125	13
346	2	33	24.4193	4	3	1	0	0	1298	1298	3	110	2	0	1	1	1	2	102	11
347	1	40	20.4152	5	3	3	0	0	200	200	3	115	2	0	3	3	2	3	126	14
348	2	45	26.1224	5	3	1	360	60	450	870	3	115	2	0	3	3	4	3	123	4
349	1	30	22.5981	5	4	3	120	0	240	360	4	110	3	2	3	2	3	2	142	13
350	2	41	35.174	5	3	1	1185	540	225	1950	4	130	2	0	4	3	3	3	114	9
351	1	46	24.8356	5	2	1	2430	990	540	3960	3	120	2	0	2	2	3	2	141	18
352	1	56	24.1115	5	1	1	1200	1080	420	2700	2	104	2	0	2	1	2	2	148	10
353	1	40	28.6501	5	3	1	0	0	0	0	3	110	2	1	1	1	2	2	122	19
354	2	57	25.9516	4	4	1	720	180	60	960	4	130	1	0	4	4	4	3	146	8
355	1	26	21.9671	5	3	1	0	60	240.6	300.6	2	_	2	1	2	3	2	1	108	19
356	1	59	26.2336	5	3	2	0	0	0	0	2	140	2	1	2	2	3	3	127	13
357	1	21	21.3039	2	3	1	225	0	0	225	2	_	2	0	2	1	2	0	98	21
358	1	48	27.6361	5	1	1	0	1235	0	1235	2	117	3	0	1	1	1	0	136	8
359	2	28	32.001	4	3	1	2130	0	360	2490	4	130	2	0	2	2	4	3	153	8
360	2	28	26.041	5	1	2	0	0	0	0	2	_	2	3	2	1	2	1	91	24
361	1	18	34.331	1	1	2	1120	900	0	2020	4	125	2	1	1	3	3	2	137	18
362	1	50	22.4813	5	3	2	1700	60	330	2090	3	120	2	0	3	4	4	3	157	13
363	1	17	20.3074	2	1	4	0	820	1155	1975	3	_	2	0	4	4	4	1	146	22
364	1	26	19.1516	5	1	1	0	0	0	0	3	_	2	0	2	1	3	2	132	13
365	1	17	27.5802	1	3	4	0	0	0	0	2	_	1	4	0	1	0	1	98	26
366	2	23	20.3839	5	2	2	0	606	488	1094	3	120	2	2	2	2	2	1	98	28
367	2	42	26.0617	5	3	1	1800	0	1225	3025	3	125	2	0	3	3	3	2	107	11
368	1	42	25.5102	5	3	1	0	3529	0	3529	3	110	2	0	4	3	4	4	148	5
369	2	22	27.1706	3	3	1	0	60	0	60	3	123	2	1	2	1	2	2	110	18
370	1	39	32.5964	5	1	1	0	30	120	150	2	110	3	1	0	1	1	1	124	30
371	2	36	23.8884	5	3	1	0	120	390	510	4	130	2	0	3	3	4	2	110	9
372	2	42	30.7942	5	3	1	0	120	90	210	3	145	3	2	2	2	3	1	113	22
373	1	47	24.9135	5	3	1	0	60	99.8	159.8	4	130	2	0	3	4	4	4	143	6
374	2	42	24.1517	5	4	1	1710	370	0	2080	3	110	2	0	3	4	3	3	137	8
375	2	41	27.4445	4	3	1	1220	60	0	1280	3	_	1	0	2	3	3	2	105	13
376	1	35	21.3068	5	3	3	0	0	405	405	4	_	2	1	1	1	1	2	108	22
377	1	64	24.3911	5	4	1	1500	1500	100	3100	4	_	1	0	4	4	3	2	131	6
378	1	57	19.8347	5	3	2	732	244	610	1586	3	118	1	2	2	2	2	2	145	14
379	1	51	23.3887	4	1	2	0	0	0	0	2	100	2	0	3	3	3	4	161	7
380	1	37	20.898	4	3	2	0	210	60	270	4	_	2	0	4	4	4	4	152	6
381	1	35	18.6851	5	3	1	1080	0	20	1100	2	110	2	0	1	1	1	1	101	27
382	1	63	24.9135	5	3	3	0	61.1	30	91.1	3	117	3	1	2	2	3	0	103	17
383	2	39	24.9896	5	1	1	0	0	0	0	4	124	2	0	3	3	3	3	133	15
384	1	58	22.2041	5	3	1	0	970	0	970	1	120	2	0	2	2	2	3	135	12
385	1	50	26.079	5	3	2	480	0	230	710	4	117	2	0	4	3	3	3	146	12
386	1	56	19.3337	5	3	2	0	600	560	1160	4	115	2	0	3	4	3	3	118	16
387	1	48	22.68	5	3	4	0	180	0	180	3	_	1	0	1	0	3	2	115	14
388	1	46	22.7583	5	3	2	0	1440	2135	3575	3	110	2	0	2	2	4	1	128	8
389	1	50	21.5019	4	3	1	2958	1860	240	5058	3	110	2	2	2	2	2	1	112	28
390	2	60	26.5832	4	4	1	0	0	300	300	3	120	2	0	4	4	4	4	157	1
391	1	30	20.5499	5	4	1	2475	0	770	3245	3	110	2	0	3	1	3	3	147	8
392	1	55	22.8374	3	3	4	1540	2880	0	4420	3	116	2	0	3	4	3	3	144	6
393	1	61	27.8852	5	1	3	1620	960	0	2580	3	120	1	0	1	1	3	1	126	19
394	1	40	21.2585	5	4	1	0	75	850	925	4	125	2	0	3	3	1	0	134	8
395	1	48	33.8021	4	1	1	0	0	960	960	3	123	3	1	1	1	2	1	105	19
396	2	40	58.1376	3	1	2	2379	0	0	2379	3	_	1	0	2	2	3	3	120	16
397	1	30	22.7244	5	3	1	240	0	304	544	4	_	2	0	2	2	3	2	154	19
398	1	40	22.6474	5	4	1	2080	0	810	2890	4	130	2	0	4	4	4	4	127	13
399	1	52	30.1103	5	3	1	0	300	156	456	2	130	2	0	3	2	3	3	155	8
400	2	40	30.7564	5	3	1	540	0	60	600	3	139	2	1	3	3	3	4	126	14
401	2	38	43.6495	2	1	1	0	0	89.8	89.8	2	_	3	1	3	3	3	4	150	20
402	1	42	22.0384	5	3	2	0	915	0	915	3	110	2	0	4	4	3	3	110	18
403	2	42	23.4075	5	4	2	242	10.2	0	252.2	3	110	2	0	3	0	3	3	117	13
404	1	47	19.2672	5	1	2	0	0	0	0	2	_	2	1	2	2	3	1	90	22
405	1	38	22.8571	5	3	4	990	1170	0	2160	3	125	2	0	3	3	3	3	130	13
406	1	56	23.7812	5	3	2	180	0	0	180	3	100	2	0	3	2	4	3	155	8
407	2	35	40.7559	4	3	1	0	0	0	0	1	140	3	2	0	0	0	1	102	22
408	1	42	22.2041	5	3	1	0	0	900	900	3	123	2	0	3	3	3	2	111	17
409	1	26	21.0077	5	2	1	270	0	300	570	3	_	2	3	1	2	2	1	103	24
410	1	52	30.478	5	3	2	360	360	180	900	3	140	2	0	1	2	3	1	127	12
411	1	37	20.0773	5	1	1	0	0	60	60	3	105	2	0	3	3	3	4	104	17
412	1	49	21.2953	5	4	1	0	0	1840	1840	3	120	1	0	3	3	4	4	137	7
413	2	42	22.3435	5	3	2	0	960	960	1920	4	120	2	0	4	4	4	4	136	6
414	2	42	32.4074	5	3	1	0	1740	240	1980	3	130	2	0	3	3	3	3	131	8
415	1	24	21.2585	5	3	2	0	0	1260	1260	4	_	3	2	1	2	2	1	109	20
416	2	51	23.6295	4	3	3	0	600	0	600	3	130	2	4	2	1	2	2	88	21
417	1	52	33.2621	5	4	1	45	120	240	405	3	140	2	1	2	2	2	2	124	17
418	1	44	26.0276	5	3	2	600	900	1200	2700	3	110	2	0	3	3	4	3	134	17
419	2	46	22.2569	5	4	1	0	0	90	90	3	120	2	1	2	2	2	2	122	12
420	1	40	30.6477	5	3	4	0	90	1	91	3	110	2	1	2	3	3	2	95	18
421	1	48	22.5466	5	3	3	0	100	465	565	4	_	3	1	4	4	4	4	133	12
422	1	63	31.8339	5	1	2	0	1823	543	2366	2	128	2	2	1	2	1	4	143	14
423	1	55	19.1406	5	3	1	0	150	195	345	3	110	2	0	4	3	3	3	122	19
424	1	25	25.0995	3	3	1	0	0	270	270	3	_	2	0	3	3	3	4	114	18
425	1	33	27.7778	5	4	2	360	330	300	990	1	110	3	0	2	4	2	3	138	27
426	1	39	25.8645	5	3	1	0	0	60	60	3	110	2	0	2	2	2	3	115	18
427	2	58	24.4193	5	1	2	420	360	0	780	2	130	3	1	3	4	2	3	116	18
428	2	57	27.7744	5	1	1	0	0	0	0	2	120	3	0	3	3	3	3	145	10
429	1	21	20.202	2	2	1	1160	0	82	1242	4	120	1	0	1	1	2	3	161	6
430	2	34	26.1962	5	3	1	0	0	20	20	3	_	2	0	3	3	3	3	107	7
431	2	42	24.1517	5	3	3	61	360	0	421	3	110	2	0	3	3	3	4	129	11
432	1	42	20.984	5	4	2	180	0	1640	1820	4	120	2	0	4	4	4	4	158	10
433	1	46	25.3515	3	1	4	0	30	90	120	2	_	2	0	1	0	2	0	121	17
434	1	39	21.0772	5	3	4	420	0	0	420	3	110	1	3	0	0	0	1	136	24
435	1	50	23.9512	5	3	1	0	60	0	60	3	110	2	0	2	2	2	2	135	9
436	1	39	22.6757	5	3	3	840	0	0	840	3	110	2	2	1	2	2	1	113	25
437	1	47	31.8878	5	3	3	0	720	840	1560	3	123	2	1	2	2	3	3	121	20
438	1	25	21.3839	5	3	1	840	150	0	990	3	110	2	1	3	3	3	3	130	20
439	1	27	22.0932	5	3	2	470	960	0	1430	3	109	2	2	1	2	2	2	116	28
440	2	34	25	5	4	1	0	0	336	336	2	_	2	0	3	3	3	3	141	7
441	2	51	27.6331	5	3	2	0	180	420	600	3	130	1	0	3	3	3	3	141	6
442	1	60	21.6333	5	3	2	0	480	336	816	3	118	3	1	3	3	2	3	140	23
443	1	47	24.3827	5	3	1	0	0	160	160	4	110	2	0	2	2	3	2	100	20
444	2	45	24.7245	5	3	1	360	1260	600	2220	4	110	2	0	2	3	3	2	118	15
445	2	50	28.0816	5	1	4	150	126	0	276	4	129	2	0	1	1	4	2	103	18
446	2	40	24.5435	2	3	2	854	241	488	1583	3	137	2	0	2	2	3	2	48	16
447	1	48	21.4533	5	4	1	0	180	900	1080	4	120	2	0	2	2	3	3	141	7
448	2	45	28.7347	5	3	1	330	2940	0	3270	4	130	2	0	1	1	3	2	153	5
449	1	42	22.0581	5	3	1	0	0	0	0	3	130	2	0	4	3	4	3	124	12
450	1	37	19.721	3	1	2	2172	1260	0	3432	3	121	2	0	1	1	1	1	111	13
451	1	53	22.0384	5	1	1	390	360	0	750	3	125	2	0	1	1	2	1	138	6
452	1	53	25.8806	5	3	3	0	180	0	180	2	110	2	1	1	1	1	0	114	16
453	1	47	20.0773	5	4	2	0	2520	60	2580	3	130	2	0	0	2	4	2	150	11
454	1	38	35.5114	5	3	1	0	360	0	360	2	130	3	0	1	2	2	2	125	16
455	1	36	19.3792	5	3	1	0	810	150	960	3	_	2	0	3	2	3	2	124	12
456	2	27	26.493	3	2	1	2520	600	834	3954	3	_	2	0	2	3	3	3	122	14
457	2	30	25.2499	5	2	1	0	0	360	360	4	116	2	0	3	2	3	2	107	13
458	2	43	29.0397	5	4	1	180	0	0	180	1	125	3	4	0	1	0	1	78	27
459	1	48	20.7612	5	3	2	0	2400	300	2700	3	120	2	0	3	3	1	3	130	13
460	2	31	27.1468	2	3	1	120	120	240	480	3	_	3	3	0	1	0	1	57	24
461	1	56	22.2041	2	4	1	1350	600	0	1950	4	112	2	0	1	1	2	0	118	22
462	2	30	24.0741	4	4	2	0	420	1281	1701	3	140	2	0	4	3	4	3	150	3
463	1	42	20.4467	5	3	1	0	420	1560	1980	4	110	2	0	3	4	4	4	158	12
464	1	29	19.1327	5	3	3	2145	0	240	2385	2	126	3	1	0	0	2	0	133	23
465	1	47	25.2595	5	3	2	150	0	300	450	4	120	2	0	2	1	3	3	151	15
466	1	27	23.4586	5	1	1	0	0	0	0	3	120	1	0	0	0	1	0	119	1
467	2	43	23.7353	5	3	1	0	0	450	450	4	_	2	0	3	2	3	2	118	17
468	2	19	26.0351	2	3	2	2280	0	420	2700	3	130	2	0	3	4	3	3	120	10
469	1	22	19.1406	2	3	2	0	0	120	120	3	_	1	0	2	2	3	3	125	14
470	1	22	19.1406	2	3	2	0	0	120	120	3	_	1	0	2	2	3	3	125	14
471	1	33	32.5085	5	1	2	0	180	0	180	2	95	3	2	1	0	2	2	125	24
472	2	38	28.7211	5	4	4	60	180	270	510	3	_	2	0	2	3	2	3	118	14
473	1	47	19.0311	5	3	1	120	240	0	360	2	110	1	2	2	2	1	1	148	19
474	1	34	21.8724	5	3	3	0	360	470	830	4	120	2	0	2	2	2	2	114	6
475	1	45	26.0262	5	3	1	160	50	140	350	3	130	2	2	1	1	2	2	154	29
476	2	31	33.6372	2	4	1	0	90	150	240	2	131	2	1	2	1	2	2	138	22
477	2	42	28.089	5	3	1	183	0	200	383	3	_	1	0	3	3	3	3	139	7
478	1	57	33.4622	5	1	2	0	1230	0	1230	3	130	3	0	3	3	3	2	132	6
479	1	43	25.4028	5	1	1	100	0	0	100	2	130	2	0	3	2	3	3	106	18
480	2	53	23.6614	5	3	1	0	0	70	70	3	_	2	0	2	2	3	2	103	13
481	1	45	21.8871	5	1	1	760	156	90	1006	3	107	1	1	1	1	2	0	141	21
482	1	24	20.889	5	3	1	180	20	30	230	3	90	2	0	2	2	3	2	116	21
483	1	38	23.1834	5	3	1	0	0	909	909	3	120	2	0	3	3	2	3	117	12
484	2	27	26.2985	5	2	1	0	0	420	420	2	_	1	1	2	3	2	1	127	21
485	1	31	20.7031	4	3	1	40	240	265	545	3	_	1	1	2	2	2	2	144	19
486	2	40	27.3148	5	1	4	0	240	120	360	3	120	2	0	1	0	3	0	128	8
487	1	45	21.4109	5	3	2	4355	6240	960	11555	3	120	2	0	2	2	3	1	131	19
488	2	42	25.0829	4	3	4	1220	244	62	1526	3	128	2	0	2	2	2	3	135	12
489	1	48	23.8895	4	1	4	0	540	0	540	1	110	3	0	2	0	2	0	135	19
490	1	42	28.0102	5	3	1	0	0	555	555	4	123	2	0	3	3	2	3	160	9
491	1	61	24.8016	5	1	2	0	0	0	0	1	110	2	2	1	1	2	2	113	30
492	1	25	21.5139	4	3	2	0	270	300	570	3	_	3	3	1	0	2	0	124	26
493	1	46	18.6122	3	3	2	0	549	450	999	3	110	1	0	3	3	3	4	148	8
494	2	34	28.6927	5	4	1	0	0	0	0	3	128	3	1	1	1	1	1	139	12
495	1	42	24.8016	4	3	2	0	122	320.2	442.2	2	_	2	1	3	3	3	1	102	26
496	1	65	28.6501	5	1	1	960	1260	60	2280	3	135	2	0	4	3	3	1	147	10
497	1	59	26.5731	3	1	4	0	420	0	420	3	130	2	0	3	3	3	3	144	7
498	1	47	32.9287	5	3	1	549	120	0	669	3	120	3	0	3	1	3	3	140	14
499	1	50	28.0102	5	1	2	1718	1766	0	3484	4	_	2	0	2	2	2	1	158	12
500	1	46	25.2826	2	3	2	0	0	180	180	3	120	2	0	2	3	2	2	141	11
501	1	49	30.4832	5	4	2	800	0	0	800	3	120	1	1	2	3	3	2	121	21
502	2	57	31.7418	5	3	1	440	1440	340.4	2220.4	3	130	2	0	2	3	3	3	154	13
503	2	38	28.3874	5	3	2	0	0	360	360	3	130	3	0	3	3	2	3	114	18
504	1	37	21.6333	5	1	1	1900	0	60	1960	2	120	3	1	1	1	1	0	97	17
505	1	48	22.5896	5	3	1	0	0	270	270	3	110	2	0	3	3	3	2	140	11
506	2	39	23.3011	5	4	1	780	60	180	1020	3	_	2	0	3	3	3	3	112	13
507	1	53	23.5666	5	1	2	0	1505	120	1625	3	120	2	0	2	1	2	1	131	14
508	2	45	24.6181	5	3	3	0	360	1260	1620	4	130	1	0	4	4	4	4	140	0
509	2	27	24.9307	5	1	1	0	0	0	0	2	120	2	2	1	1	2	1	123	23
510	1	41	21.7993	5	1	4	0	0	0	0	3	110	2	2	3	3	2	1	98	24
511	1	44	27.6601	5	3	2	0	0	180	180	3	_	3	0	2	3	2	2	137	15
512	1	55	24.5089	5	3	2	0	0	360	360	4	130	2	0	4	3	4	3	147	7
513	2	39	34.4161	4	3	2	0	0	0	0	2	140	2	2	2	2	2	2	129	23
514	1	36	24.539	5	3	1	0	0	120	120	3	120	2	0	2	2	2	2	145	10
515	2	23	25.2595	2	3	1	0	0	270	270	3	_	1	3	2	1	2	2	58	19
516	2	45	23.246	5	3	2	1800	0	0	1800	2	130	3	3	2	3	2	2	140	18
517	1	30	23.7387	5	3	2	90	0	120	210	3	100	3	0	2	2	3	2	135	13
518	2	52	28.7274	5	3	1	900	0	345	1245	3	128	1	1	2	4	3	3	130	17
519	1	47	30.0712	5	3	1	424	1098	0	1522	2	125	2	0	4	2	4	4	146	7
520	1	46	28.7197	5	4	2	0	0	2160	2160	3	119	3	0	2	2	3	3	149	12
521	1	60	19.6052	5	3	1	600	1350	2220	4170	3	130	1	0	4	4	4	3	146	5
522	1	40	21.847	3	1	1	0	0	0	0	1	_	3	0	1	1	1	0	134	16
523	1	32	23.1206	5	3	1	60	0	300	360	3	120	1	0	1	2	1	1	125	19
524	1	43	26.0262	5	3	4	0	0	0	0	4	120	1	1	4	4	4	4	151	12
525	1	20	23.6244	2	4	1	0	0	600	600	4	_	2	1	0	0	1	1	135	24
526	1	47	24.9135	3	1	1	0	0	0	0	3	120	2	1	2	3	3	3	161	16
527	1	56	33.8972	5	1	1	0	160	0	160	4	120	3	1	2	2	3	2	125	23
528	1	33	25.7117	5	3	3	2100	2960	600	5660	4	120	2	0	4	4	4	4	152	3
529	1	27	28.6689	5	3	1	90	0	70	160	3	120	2	0	2	2	2	2	135	9
530	1	54	22.913	5	3	1	0	964	2430	3394	2	_	2	0	1	1	2	2	109	20
531	1	47	25.9516	5	3	1	0	0	360	360	3	130	2	2	2	3	2	3	93	20
532	1	34	17.9902	5	3	2	0	0	0	0	2	96	2	4	1	2	2	2	83	26
533	1	32	22.4059	5	1	1	0	0	0	0	2	110	2	0	2	2	3	0	99	11
534	1	45	24.093	5	3	3	0	360	450	810	2	125	3	3	2	2	3	2	114	26
535	1	39	21.0938	5	3	4	450	90	240	780	3	108	2	0	2	2	3	3	120	10
536	2	44	22.5309	5	3	1	2955	780	0	3735	4	_	2	0	3	4	3	3	139	5
537	1	29	24.093	5	1	1	0	0	0	0	4	95	1	0	2	1	2	1	135	17
538	1	45	25.0593	5	1	2	549	180	90	819	4	110	1	0	3	3	3	4	135	6
539	1	46	23.7954	4	4	1	364	540	0	904	3	130	2	0	3	3	3	3	110	12
540	2	28	24.9135	5	3	1	180	0	60	240	4	_	2	0	2	1	3	1	138	11
541	2	39	25.7469	2	4	1	750	0	300	1050	3	120	2	0	4	3	3	1	134	14
542	2	51	25.1063	2	1	2	1650	0	0	1650	3	_	2	0	2	2	2	2	142	10
543	1	46	23.1405	5	4	2	0	0	180	180	3	100	2	0	3	3	3	3	139	18
544	1	56	33.0579	5	3	2	0	90	50	140	3	125	2	0	1	2	2	0	100	8
545	1	31	19.6072	5	3	1	0	720	240	960	3	_	2	1	2	2	3	2	128	13
546	1	74	25.7812	5	3	1	0	0	480	480	3	_	1	0	2	2	3	2	122	10
547	1	36	20.4491	2	1	2	0	0	0	0	2	100	3	0	2	3	3	2	127	13
548	1	58	28.6288	3	4	1	0	160	160	320	1	119	2	0	0	0	1	0	149	4
549	1	65	20.0692	5	3	3	0	210	0	210	3	120	2	0	3	3	3	3	135	13
550	2	48	28.7037	5	3	2	0	0	900	900	3	130	1	0	4	4	3	4	133	4
551	1	18	21.6311	1	1	1	120	130	1226	1476	3	_	2	0	0	3	3	0	74	17
552	2	31	31.7383	5	1	1	280	0	0	280	2	150	3	0	2	2	2	2	150	10
553	2	57	31.378	5	3	1	2250	390	150	2790	4	_	2	0	3	3	3	3	128	7
554	1	52	25.3515	5	1	2	600	427	0	1027	3	110	3	2	3	3	3	4	120	21
555	2	63	41.3516	4	4	3	0	0	420	420	2	145	2	1	2	2	3	2	96	13
556	2	45	26.8122	1	3	4	0	720	80	800	3	128	2	0	3	3	3	2	118	12
557	2	21	19.0194	2	4	1	0	20	120	140	3	_	2	0	3	4	3	3	107	4
558	1	36	20.5499	5	3	1	720	0	30	750	4	130	2	0	3	2	3	2	134	8
559	2	60	28.3951	3	2	2	1620	840	0	2460	3	142	2	0	3	3	4	4	139	15
560	1	25	22.0932	5	3	1	0	0	180	180	2	110	2	0	2	2	2	2	143	12
561	2	56	25.4365	5	3	1	0	0	150	150	4	120	2	0	3	3	3	3	123	10
562	1	39	21.83	5	4	1	482	0	240	722	3	_	2	1	2	2	3	2	115	15
563	2	20	28.7274	3	4	1	960	0	0	960	3	_	2	0	3	3	3	3	139	17
564	2	42	28.3951	5	4	1	0	1680	244	1924	3	130	2	0	2	2	0	2	121	14
565	2	41	24.469	5	3	2	2700	0	504	3204	3	120	2	0	2	2	3	2	114	13
566	1	43	26.3329	5	3	1	0	0	300	300	4	_	3	0	2	2	3	2	103	24
567	2	32	23.7654	5	4	1	1800	0	240	2040	3	125	2	1	3	3	3	3	124	3
568	1	47	25.963	5	1	1	0	360	0	360	2	_	2	0	1	2	2	2	126	18
569	1	40	25.8645	5	1	1	0	3780	0	3780	3	_	2	0	3	4	3	3	133	12
570	1	21	21.2245	2	3	1	0	0	120	120	3	_	1	0	3	3	3	3	120	18
571	1	44	21.3039	5	3	1	0	680	0	680	2	110	2	2	0	1	2	1	118	18
572	1	43	27.8852	5	3	2	0	1730	0	1730	3	95	3	2	2	3	2	3	137	24
573	1	20	17.5064	2	3	1	120	0	0	120	2	_	3	0	0	1	1	0	138	20
574	2	20	23.7955	2	3	1	0	0	0	0	3	120	3	0	3	0	3	3	140	17
575	1	19	19.487	2	1	1	0	0	0	0	3	_	3	1	1	0	1	0	95	29
576	2	20	20.9712	2	1	1	0	0	0	0	4	_	2	3	2	2	3	2	103	16
577	1	22	20.9366	2	3	1	90	0	0	90	4	_	1	0	3	3	4	2	121	26
578	1	20	26.5625	2	3	1	0	0	120	120	2	115	3	1	2	1	2	1	111	27
579	1	40	22.5981	4	3	2	1440	0	0	1440	3	100	2	0	2	2	2	2	99	20
580	1	20	20.148	2	1	1	600	60	0	660	3	_	2	0	3	2	3	3	142	11
581	2	24	23.0546	2	2	1	0	0	540	540	2	_	3	2	1	1	1	2	140	18
582	1	20	19.5717	2	3	1	540	122	0	662	3	110	2	2	0	0	0	3	127	9
583	1	20	19.7133	2	4	1	2000	0	600	2600	3	_	2	0	3	4	3	3	135	9
584	1	21	17.8465	2	1	1	0	0	0	0	3	110	2	0	2	3	2	2	138	23
585	1	20	21.2245	2	3	1	2040	600	60	2700	2	_	2	0	2	2	2	2	123	19
586	1	19	26.6436	2	1	3	540	540	0	1080	3	125	3	0	2	2	2	2	116	16
587	1	19	19.9251	2	3	2	0	0	0	0	2	112	2	4	0	0	0	0	126	32
588	1	39	37.1802	2	3	1	990	0	60	1050	3	_	3	2	3	2	3	2	122	16
589	1	21	21.1553	2	3	1	0	0	0	0	2	_	3	1	3	2	3	3	122	27
590	2	20	25.2279	2	3	1	0	60	480	540	4	_	2	0	3	3	3	3	119	12
591	2	58	24.4193	5	1	2	0	0	0	0	2	135	3	2	3	3	2	3	119	19
592	1	39	29.3848	3	1	1	0	0	0	0	1	_	3	1	0	0	3	0	95	27
593	2	21	25.464	2	3	3	250	135	2120.6	2505.6	3	_	2	1	4	4	3	4	104	9
594	2	60	24.9307	5	1	4	0	600	0	600	1	135	3	1	1	1	1	2	140	20
595	2	30	22.1607	5	1	1	1800	0	0	1800	2	_	2	0	2	1	3	0	119	18
596	2	35	23.688	5	3	2	1650	40	180	1870	3	130	3	0	4	4	4	4	162	9
597	2	25	24.6537	5	3	1	1700	0	1128	2828	3	125	2	1	3	3	2	2	119	16
598	1	44	22.5896	5	4	1	0	720	1350	2070	2	_	2	0	2	2	2	2	136	7
599	1	36	26.7299	5	1	2	0	480	0	480	3	127	3	0	2	2	3	3	139	7
600	1	34	23.4236	3	3	2	0	366	0	366	3	116	2	1	3	3	3	1	126	20
601	1	56	25.0399	4	4	2	0	0	360	360	3	125	3	0	3	1	3	1	130	14
602	1	52	29.0548	5	4	1	0	0	0	0	2	140	2	0	3	3	3	3	146	14
603	2	42	27.4598	5	3	1	0	0	735	735	3	130	2	0	2	2	3	2	138	11
604	1	33	26.3656	4	3	2	0	0	0	0	1	128	2	2	0	1	0	0	148	34
605	1	40	18.424	5	1	1	0	0	0	0	3	110	1	0	3	2	4	2	129	22
606	1	60	24.2188	5	3	1	0	0	210	210	3	110	2	0	2	1	2	2	133	0
607	2	39	25.4694	5	3	4	0	0	0	0	3	_	1	0	3	3	3	2	131	5
608	1	45	25.8645	5	1	4	0	420	0	420	3	110	1	0	2	2	3	3	140	13
609	1	30	26.7299	5	4	2	20	0	240	260	3	_	3	0	2	2	3	0	119	4
610	1	34	22.921	5	3	4	0	510	0	510	3	_	2	0	3	2	3	3	128	16
611	1	52	23.7812	5	3	1	2806	0	0	2806	4	110	3	0	4	4	4	3	154	22
612	1	62	22.6562	2	1	1	0	0	0	0	4	120	1	0	2	2	2	3	139	4
613	1	37	42.5	4	3	3	80	0	360	440	3	120	3	1	2	2	2	3	130	23
614	2	33	24.4536	2	3	4	1800	900	120	2820	3	_	2	1	2	1	1	1	101	14
615	1	48	28.4055	5	3	4	570	1500	246	2316	2	110	2	3	1	1	1	2	127	29
616	2	27	22.9917	5	3	1	360	360	140	860	3	130	1	2	2	3	3	2	127	18
617	2	31	27.3324	5	2	2	900	0	0	900	4	_	2	0	3	3	3	3	147	9
618	2	37	26.493	4	1	3	669	364	0	1033	2	123	3	3	1	1	1	2	93	23
619	2	53	23.7654	5	3	1	915	1260	270	2445	3	118	3	0	4	3	4	4	140	9
620	2	44	24.4193	5	3	2	0	0	0	0	4	_	3	0	2	2	3	3	119	18
621	1	39	34.1986	5	1	1	0	0	0	0	2	135	2	2	1	0	1	0	112	24
622	1	25	20.5761	4	4	4	1080	590	300	1970	3	110	2	0	3	3	3	3	134	22
623	2	43	29.6744	5	1	1	0	0	0	0	2	130	3	3	1	1	2	2	105	24
624	2	42	28.634	5	4	4	1222	1464	0	2686	3	125	2	0	2	2	3	2	119	16
625	1	31	23.597	5	3	2	270	180	30	480	2	115	3	1	1	1	1	2	123	26
626	1	35	24.1588	5	3	1	0	1260	240	1500	3	116	2	0	2	2	3	3	125	31
627	1	34	35.9268	5	1	2	0	0	0	0	3	139	2	2	0	0	2	0	101	26
628	1	37	24.4898	5	3	1	550	0	120	670	2	_	3	4	0	0	0	0	109	34
629	2	26	29.0659	5	3	1	0	0	600	600	3	130	2	1	3	2	3	3	122	17
630	1	53	27.0416	5	1	2	0	241	0	241	2	120	2	3	0	1	1	1	124	35
631	1	54	23.3234	4	1	1	0	0	40	40	2	100	3	0	2	2	3	2	133	2
632	1	52	25.2826	3	3	3	0	1740	0	1740	3	_	3	1	1	2	3	2	132	13
633	1	41	20.0474	5	3	1	90	0	0	90	3	110	2	0	3	3	3	3	130	14
634	1	56	23.4375	5	3	1	0	0	0	0	2	120	2	1	2	1	2	2	141	22
635	2	42	23.6295	5	3	1	0	0	1687	1687	4	125	1	0	3	4	4	3	151	10
636	1	55	18.9292	5	3	2	0	0	0	0	3	120	3	0	2	2	3	3	105	14
637	2	45	28.7132	5	3	1	0	0	70	70	4	_	2	0	4	3	3	3	100	12
638	2	29	22.5981	5	3	4	732	0	122	854	3	_	2	1	1	1	2	1	106	21
639	2	32	23.2998	5	4	1	0	0	720	720	4	_	1	2	1	1	3	1	108	23
640	1	58	22.571	5	3	1	2100	1140	540	3780	3	120	1	0	3	4	4	4	154	3
641	2	56	24.6914	5	3	3	0	480	960	1440	2	125	1	0	2	2	3	3	133	12
642	1	35	22.0243	5	1	2	0	1260	0	1260	2	110	1	3	1	2	1	2	130	28
643	1	35	19.9432	5	3	1	0	0	510	510	3	_	2	1	0	0	1	0	126	28
644	1	40	27.2509	5	1	3	240	488	270	998	3	_	3	0	1	3	1	2	138	17
645	1	53	22.0384	5	3	1	660	390	420	1470	3	125	2	0	2	2	3	2	142	7
646	1	30	21.9713	5	4	1	0	0	0	0	3	_	2	0	2	1	2	0	124	29
647	1	47	24.3827	5	1	2	0	0	0	0	2	115	2	1	3	3	3	2	125	20
648	1	35	23.1405	5	1	2	4320	300	0	4620	3	120	3	1	1	2	2	2	116	20
649	1	49	22.1222	5	4	1	60	240	0	300	3	110	2	2	1	2	2	1	111	18
650	1	60	23.7332	5	1	1	0	285	0	285	3	120	2	2	2	3	2	3	131	23
651	1	43	20.2812	5	3	1	1220	183	305	1708	4	127	2	0	3	3	3	3	131	18
652	2	36	25.4511	5	2	1	0	600	900	1500	3	124	2	0	4	4	4	4	131	13
653	1	48	25.9909	4	3	2	1400	0	145	1545	3	130	2	0	3	3	3	3	148	9
654	1	49	22.46	5	3	1	0	0	120	120	4	147	1	0	2	2	2	2	127	16
655	1	34	20.1459	5	1	1	0	0	0	0	3	120	2	2	1	0	1	0	133	34
656	2	38	21.3898	5	1	1	0	0	0	0	1	112	2	1	1	0	1	2	125	19
657	1	41	34.0636	5	3	4	2526	5058	1462	9046	3	120	2	1	3	3	3	3	156	24
658	1	26	22.1003	5	3	2	600	0	0	600	4	_	3	0	3	4	2	1	116	13
659	1	44	21.2585	5	3	1	675	0	0	675	3	_	1	0	2	3	3	3	152	17
660	1	37	30.1162	5	1	1	480	366	0	846	2	140	3	3	1	2	1	2	146	26
661	2	30	24.1115	2	3	1	0	120	360	480	4	_	2	0	4	4	3	0	111	16
662	1	45	20.6612	5	4	1	280	0	480	760	3	110	2	0	1	1	2	1	127	19
663	2	42	28.7037	5	2	1	420	720	784	1924	3	130	2	0	2	2	3	2	143	10
664	1	31	22.5981	5	1	1	0	0	0	0	2	110	2	0	2	2	3	4	118	19
665	1	30	25.0995	5	3	4	0	60	90	150	2	_	2	1	3	4	4	3	126	21
666	1	40	25.5937	4	1	2	1200	0	0	1200	2	115	2	3	0	0	2	1	118	22
667	1	39	22.571	5	1	1	1200	240	30	1470	2	100	2	2	1	2	2	1	143	31
668	1	39	36.7188	5	1	2	0	0	0	0	2	125	3	4	0	0	0	0	129	33
669	1	44	23.6614	3	3	2	0	30	0	30	3	120	1	0	4	3	4	3	139	9
670	1	36	31.7739	2	1	2	1260	0	0	1260	3	110	3	1	3	2	3	3	124	19
671	1	30	32.5964	4	3	3	1800	0	240	2040	3	110	2	0	1	1	3	1	144	10
672	2	40	25.1651	5	3	1	0	39.6	40	79.6	3	_	2	2	2	2	2	2	114	21
673	1	45	24.7252	5	3	3	780	0	1920	2700	3	120	2	0	1	2	2	2	158	9
674	1	35	22.4082	5	3	1	0	0	0	0	3	_	2	0	1	3	4	4	132	14
675	1	53	21.1327	5	3	2	510	603	200	1313	3	120	1	0	2	2	2	2	142	9
676	1	41	24.093	5	1	2	0	0	0	0	2	110	3	1	3	2	3	4	133	17
677	1	28	19.6052	5	4	1	420	0	149.4	569.4	3	120	2	0	2	0	3	1	122	19
678	1	21	18.8268	2	3	1	160	290	570.4	1020.4	4	_	2	0	2	2	3	2	119	19
679	2	46	27.1616	5	4	1	288	240	620	1148	3	130	3	0	3	3	3	3	116	12
680	1	50	19.4674	5	3	1	0	0	240	240	1	130	3	3	2	2	1	2	97	31
681	2	48	26.4721	5	3	2	210	90	375	675	4	120	2	0	4	4	4	4	148	13
682	1	45	20.7612	5	1	1	0	0	0	0	3	110	2	2	1	1	2	1	135	26
683	1	59	22.7583	5	3	1	120	334	120	574	3	135	1	0	2	2	2	2	145	16
684	1	31	28.3447	5	3	1	480	720	95	1295	3	125	1	0	4	2	4	2	147	9
685	2	44	21.201	5	1	3	0	0	0	0	3	116	2	0	3	2	4	3	158	9
686	2	35	23.7812	5	3	1	0	0	600	600	3	_	2	1	2	0	3	0	119	19
687	1	51	21.0077	4	4	1	0	30	0	30	4	120	1	0	4	2	3	1	131	12
688	1	50	21.9713	5	3	1	0	0	20	20	3	110	2	3	0	1	3	2	119	25
689	1	38	23.4509	5	3	1	0	0	60	60	3	_	3	3	1	1	1	1	107	29
690	1	41	20.83	5	3	1	0	0	150	150	4	_	2	0	4	4	4	4	133	7
691	1	39	22.5896	5	3	1	0	0	645	645	2	110	2	0	2	0	2	2	132	21
692	1	48	22.4996	5	4	1	0	0	0	0	3	110	2	0	2	1	2	0	150	9
693	2	26	25.7371	5	3	1	0	0	0	0	2	140	2	2	2	3	3	3	136	11
694	1	41	23.9995	5	1	1	0	0	0	0	3	100	3	0	1	1	2	0	123	18
695	1	39	30.1162	5	1	2	0	240	0	240	2	100	2	3	1	1	1	1	107	33
696	2	43	21.2963	5	3	1	180	330	150	660	3	_	2	0	3	3	3	3	127	10
697	1	51	30.854	5	3	1	0	0	0	0	3	120	2	3	1	1	1	1	129	22
698	2	50	25.7122	5	4	1	0	45	70	115	4	_	1	0	2	1	2	0	135	11
699	1	49	24.3418	3	4	2	2485	0	549	3034	3	120	2	0	2	2	3	2	143	17
700	1	54	26.2917	5	3	1	1866	975	0	2841	2	_	2	1	3	3	3	3	149	24
701	1	41	27.8852	5	1	2	20	120	0	140	2	110	3	0	0	0	1	0	124	17
702	1	51	32.112	5	4	1	180	360	0	540	3	110	2	0	4	4	4	4	147	8
703	1	55	23.8087	4	1	4	0	270	0	270	3	100	1	0	0	1	1	1	125	21
704	2	33	25	5	4	1	0	0	0	0	4	_	2	0	4	4	4	3	153	15
705	1	36	18.5901	5	3	1	90	30	40	160	4	_	1	0	0	2	3	4	122	23
706	1	29	20.7157	4	3	1	0	0	180	180	2	_	3	0	1	1	1	1	117	22
707	1	47	29.0657	5	4	1	0	60	0	60	3	120	2	0	2	3	3	3	108	16
708	1	43	29.0174	5	4	1	90	120	0	210	3	_	2	0	3	3	4	4	135	7
709	1	41	25.0135	5	1	1	0	0	0	0	3	110	2	3	3	0	2	0	100	27
710	1	61	24.6548	5	4	1	240	183	1083	1506	3	130	2	0	2	3	3	3	157	16
711	1	28	18.0662	2	3	1	0	0	0	0	2	_	2	0	2	2	2	3	111	15
712	1	39	24.2424	5	4	1	0	0	350	350	3	_	3	3	1	2	1	2	135	25
713	2	21	26.0299	2	2	2	1170	920	120	2210	3	142	2	0	3	3	4	3	99	17
714	1	51	27.143	5	3	1	820	360	0	1180	3	125	2	0	2	3	3	2	135	17
715	1	58	22.4913	5	3	2	490	240	0	730	3	_	2	0	3	3	3	3	141	13
716	1	35	19.2653	5	1	2	0	0	0	0	3	_	2	3	2	1	1	2	106	25
717	1	31	21.6128	5	3	1	1120	0	90	1210	1	110	2	0	2	2	2	1	127	15
718	1	44	19.0039	5	1	1	0	0	0	0	3	_	2	0	4	4	4	4	129	6
719	2	30	24.968	5	1	1	0	1470	0	1470	4	_	2	0	4	4	4	3	151	16
720	2	40	27.7575	5	1	1	0	360	0	360	2	150	2	1	0	1	0	0	115	19
721	2	52	27.3797	5	3	2	1620	585	0	2205	2	135	2	0	2	1	1	2	129	23
722	1	42	29.0006	5	1	3	240	0	0	240	2	_	3	1	2	1	2	0	123	16
723	1	20	17.7154	2	1	2	2430	0	0	2430	3	126	2	0	0	2	3	1	143	12
724	1	20	28.7347	3	3	1	1740	0	1260	3000	3	144	2	1	4	3	3	3	96	23
725	1	54	26.8386	5	3	2	152	660	560	1372	2	_	2	0	4	4	4	4	136	19
726	2	41	25.7704	4	3	2	0	0	420	420	4	_	1	0	4	4	4	3	143	9
727	2	34	23.2005	5	3	1	160	30	0	190	2	110	2	1	2	2	2	2	115	19
728	2	29	27.4348	5	3	3	2880	420	0	3300	4	125	2	0	4	4	4	4	130	4
729	2	34	27.4529	5	3	1	1920	960	480	3360	3	_	2	0	3	3	3	2	117	7
730	1	40	20.0692	5	3	1	60	240	60	360	2	100	2	1	0	1	1	1	150	14
731	1	47	25.6312	2	3	3	915	488	1095	2498	2	120	1	1	4	3	3	3	160	31
732	2	52	28.3439	3	1	3	2196	1098	168	3462	2	124	3	1	0	2	2	3	135	18
733	1	40	19.8177	4	1	2	2400	0	0	2400	3	129	1	4	2	2	2	2	148	30
734	1	79	18.9866	5	3	1	240	730	0	970	3	129	1	0	4	3	4	3	143	1
735	1	55	34.0807	5	1	4	0	1841	0	1841	2	140	2	0	3	3	2	1	125	16
736	2	37	22.3954	5	1	1	1840	0	0	1840	3	_	2	0	3	3	4	3	141	5
737	1	27	20.0773	5	1	2	360	300	0	660	2	110	1	0	4	4	4	4	146	14
738	1	36	18.5078	5	1	1	0	0	210	210	4	_	2	1	1	1	1	2	131	16
739	1	42	22.7732	5	3	4	0	0	240	240	4	120	2	0	2	2	2	1	120	9
740	2	27	23.5385	5	3	2	0	0	366	366	2	_	2	1	2	2	3	2	103	33
741	1	53	29.0657	4	1	1	0	240	0	240	2	135	2	0	1	0	2	2	154	12
742	2	42	29.3878	5	3	2	0	0	720	720	2	135	3	2	2	2	2	2	105	23
743	1	22	25.4694	4	1	1	0	0	0	0	2	_	2	4	1	1	1	1	117	32
744	1	72	27.5646	5	1	1	0	0	0	0	3	140	3	0	2	2	2	1	119	8
745	1	58	27.8852	4	1	1	360	0	0	360	3	150	3	0	2	1	2	1	110	24
746	1	46	20.6575	4	1	1	20	130	0	150	2	120	2	1	2	2	2	2	138	23
747	1	32	21.3039	5	1	3	0	780	0	780	2	115	2	4	2	2	2	1	108	29
748	1	20	20.227	2	4	1	0	0	880	880	3	_	3	0	3	4	4	3	112	28
749	1	36	22.0386	5	1	1	300	0	0	300	1	110	2	0	2	2	2	2	120	16
750	1	46	29.0006	5	4	1	360	780	180	1320	2	125	2	0	2	2	2	0	112	15
751	2	30	23.0388	5	4	1	0	0	780	780	4	_	2	0	3	3	4	3	111	8
752	1	29	27.6361	3	4	2	1245	300	210	1755	3	128	3	0	3	3	3	3	131	18
753	1	47	23.7812	5	1	2	0	0	0	0	3	110	3	2	1	1	2	3	119	17
754	1	48	27.9904	5	1	1	0	350	0	350	2	119	3	1	1	1	1	0	133	9
755	1	52	19.8347	5	3	1	0	0	0	0	3	110	3	3	1	2	2	1	118	22
756	1	24	20.4152	4	1	2	0	0	0	0	3	_	3	0	2	1	2	2	126	3
757	1	41	21.2953	5	4	1	0	0	0	0	2	110	2	0	2	2	2	2	132	18
758	1	42	23.1206	4	3	3	0	0	480	480	2	_	2	0	1	1	2	2	121	13
759	2	38	30.3871	5	3	2	10	20	120	150	2	128	2	1	0	0	0	0	113	20
760	1	32	31.8047	4	1	3	150	0	0	150	3	120	3	0	0	0	0	0	125	24
761	1	37	19.2894	5	3	1	0	0	240	240	3	110	2	1	2	1	2	2	114	19
762	2	35	21.6066	5	1	1	0	120	0	120	3	_	2	0	1	1	1	1	112	19
763	1	30	25.8264	4	3	2	1350	0	300	1650	3	_	2	0	3	3	3	0	145	6
764	2	26	25.7276	4	3	1	0	0	349.4	349.4	3	_	2	1	4	4	4	4	122	15
765	1	38	25.2092	5	3	3	0	1410	335	1745	4	125	2	0	3	4	3	3	136	20
766	1	38	22.8571	5	3	1	0	0	440.2	440.2	3	96	2	2	1	1	1	0	134	26
767	1	43	21.2585	5	3	2	1200	240	30	1470	3	_	1	0	3	3	3	3	129	11
768	2	25	29.9136	5	1	1	0	0	270	270	3	_	1	2	1	1	1	2	106	18
769	1	47	25.3906	4	3	4	0	1	240	241	3	_	2	0	2	2	2	2	99	24
770	1	50	18.8366	5	4	1	80	229.4	220.4	529.8	3	120	1	1	2	2	2	3	136	15
771	2	48	29.531	5	3	3	0	240	0	240	3	_	2	0	4	3	4	3	135	9
772	2	59	27.4445	5	3	1	0	0	0	0	4	_	1	0	3	3	3	3	96	11
773	2	23	25.7469	5	3	2	900	1500	4860	7260	4	_	1	0	4	4	4	2	111	11
774	1	53	27.6361	5	1	3	0	60	0	60	2	115	2	2	1	0	0	1	124	14
775	2	54	26.4721	5	3	1	0	240	0	240	3	120	2	2	2	2	2	2	105	19
776	1	53	22.8624	5	3	1	9	180	60	249	3	_	2	0	3	3	3	2	125	22
777	1	57	26.4463	5	3	2	355	120	180	655	3	130	1	0	4	4	4	4	132	6
778	1	68	26.3656	5	3	1	0	120	1380	1500	3	120	2	0	4	4	3	4	140	6
779	1	47	21.4533	5	1	1	630	0	0	630	4	121	2	0	1	1	1	3	142	19
780	2	47	24.8981	5	3	1	120	304	1220	1644	4	120	1	0	4	4	4	4	163	12
781	2	49	22.206	5	3	1	0	0	240	240	4	120	1	0	4	4	4	4	106	15
782	1	34	21.5645	5	3	1	0	0	0	0	4	_	2	0	4	4	4	4	146	6
783	2	77	38.7249	5	3	1	0	810	0	810	2	146	1	0	3	3	4	3	146	7
784	2	72	26.2346	5	3	1	480	540	180	1200	3	120	2	0	2	3	3	3	121	6
785	1	51	57.8035	5	3	4	60	60	60	180	4	110	2	0	4	4	4	4	139	19
786	1	52	35.713	5	1	3	0	0	0	0	2	140	3	0	2	1	3	0	137	21
787	1	45	26.6749	5	3	3	4277	820	525	5622	3	118	2	0	3	4	3	3	138	8
788	2	65	26.2966	5	3	1	1216	980	183	2379	3	140	1	1	0	0	3	0	116	18
789	1	35	23.1405	5	3	1	0	0	150	150	3	122	3	0	1	2	2	3	116	6
790	1	30	18.2899	5	1	1	0	0	60	60	3	_	1	1	2	2	2	2	118	11
791	1	35	23.9395	5	3	2	90	180	120	390	3	120	2	2	1	1	2	1	110	24
792	1	43	21.1073	5	1	1	0	0	0	0	3	130	2	0	1	2	2	2	139	17
793	1	44	23.7118	5	3	1	490	180	0	670	2	119	3	0	2	2	2	2	128	4
794	1	37	28.0557	5	1	3	180	0	0	180	3	_	3	3	1	1	1	1	93	26
795	2	44	25.2279	5	4	2	0	0	150	150	3	_	2	0	3	2	3	3	104	12
796	1	42	23.03	5	3	2	0	0	230	230	3	115	2	0	3	3	1	3	135	13
797	1	51	21.2245	5	3	1	0	480	150	630	3	120	1	0	2	2	3	2	140	6
798	1	40	26.4236	5	3	1	0	0	120	120	3	120	3	3	1	2	2	2	116	34
799	1	27	23.1834	5	3	1	0	0	20	20	4	110	2	0	2	1	2	2	148	19
800	1	28	20.5499	5	3	3	1730	600	0	2330	3	_	2	0	4	4	4	4	140	7
801	1	42	28.4091	5	3	2	1685	720	379.6	2784.6	3	110	2	0	3	3	3	3	140	10
802	1	26	26.2976	2	1	3	0	0	0	0	2	110	2	1	1	1	2	2	133	16
803	2	44	21.0667	5	3	3	0	183	598.8	781.8	4	120	3	0	3	4	4	4	127	17
804	1	36	17.7462	5	1	1	0	300	180	480	3	95	2	0	3	3	3	3	131	11
805	1	47	34.9494	5	1	3	0	0	0	0	1	_	3	1	1	1	2	1	120	21
806	2	68	27.3324	5	3	2	0	200	100	300	3	135	2	0	3	3	3	3	141	7
807	2	24	22.0522	5	3	1	680	0	110	790	2	_	2	2	3	3	3	2	124	24
808	1	18	19.433	1	3	4	0	0	0	0	3	_	2	0	3	3	3	3	150	19
809	1	33	17.0068	2	3	1	0	1500	0	1500	3	110	1	0	3	3	3	3	144	11
810	1	18	27.7471	2	3	4	2400	960	0	3360	3	_	2	0	2	2	3	2	154	8
811	1	19	19.8347	2	1	1	0	0	0	0	3	_	2	0	2	2	4	0	101	25
812	1	21	19.721	2	3	2	0	180	0	180	2	_	3	4	0	0	4	0	123	33
813	1	23	27.8852	2	3	1	3600	244	1310	5154	3	120	2	0	3	2	3	1	142	16
814	1	55	24.5089	5	3	1	2989	183	2989	6161	3	110	1	0	2	3	2	3	129	13
815	2	29	22.3403	5	3	1	300	0	150	450	4	_	1	0	2	0	3	2	139	12
816	1	57	24.6097	3	1	1	200	300	0	500	2	120	2	0	2	2	3	2	128	11
817	1	33	21.2953	5	4	1	0	0	510	510	3	_	2	0	2	3	3	2	130	7
818	2	28	57.8524	2	1	1	0	0	0	0	2	140	3	4	1	0	0	1	100	37
819	1	19	26.1752	2	2	1	2049	1680	360	4089	1	_	1	4	2	2	0	0	150	26
820	2	39	20.5226	5	3	1	0	160	140	300	4	98	2	0	3	3	3	2	96	17
821	1	36	22.6757	5	4	1	780	120	120	1020	3	110	2	0	2	2	3	2	139	11
822	1	48	27.2173	5	4	1	240	760	120	1120	3	130	2	0	2	1	2	1	108	17
823	2	43	24.7843	5	3	1	661	240	0	901	3	120	1	0	3	2	3	2	115	8
824	1	22	21.0373	5	1	1	2340	0	0	2340	3	118	2	1	2	2	2	2	140	19
825	1	44	20.0796	5	4	1	0	0	120	120	4	90	3	0	4	4	4	4	157	17
826	1	22	20.0155	5	1	1	0	60	0	60	4	_	3	1	2	3	3	3	153	28
827	1	43	24.1672	5	1	1	0	0	0	0	2	120	2	0	3	3	3	2	105	14
828	1	38	20.5457	5	1	1	0	160	0	160	2	150	2	2	1	2	2	3	143	25
829	1	35	16.8061	5	1	1	0	120	0	120	2	_	2	2	0	0	1	0	109	23
830	1	49	22.6474	5	3	1	0	0	0	0	2	120	2	1	3	3	3	3	126	20
831	1	50	21.9713	5	4	3	124	360	120	604	3	110	1	1	2	2	3	2	136	24
832	1	55	24.2215	5	3	1	0	360	0	360	2	_	1	0	2	2	2	2	158	8
833	2	38	29.0698	5	1	1	0	0	0	0	3	_	2	0	2	2	4	3	101	18
834	1	36	22.5896	5	4	1	0	0	0	0	3	_	2	2	1	0	3	1	111	23
835	1	65	31.6263	5	3	1	0	0	459.8	459.8	3	120	3	2	0	1	2	2	121	26
836	1	49	28.3447	5	1	4	0	0	0	0	3	_	2	0	2	2	2	2	121	17
837	2	49	19.7897	4	3	2	540	0	540	1080	4	_	2	0	2	2	3	2	139	7
838	1	53	21.7993	5	1	2	0	0	0	0	4	120	3	0	4	4	4	3	142	12
839	1	20	19.487	2	3	4	1392	2100	1440	4932	3	125	1	0	4	4	4	0	155	2
840	1	25	19.6052	5	2	2	420	0	240	660	3	124	2	0	3	4	3	2	130	11
841	1	41	22.231	5	1	3	0	30	0	30	3	120	2	0	2	2	2	2	153	12
842	2	27	24.811	5	4	2	0	360	420	780	3	_	2	1	3	3	3	2	108	12
843	1	38	26.2346	5	1	2	0	270	0	270	3	130	3	0	2	3	3	3	116	11
844	1	39	27.3438	5	4	3	0	0	0	0	2	_	2	4	0	0	0	0	126	29
845	1	59	22.8624	5	3	1	100	240	0	340	3	130	3	0	3	3	3	3	135	12
846	1	51	23.03	5	3	4	1800	150	1500	3450	3	120	2	1	2	2	3	3	135	17
847	2	51	30.6091	5	3	1	0	0	360	360	2	150	2	0	2	2	3	0	153	21
848	1	52	24.6914	5	3	3	600	0	100.2	700.2	3	96	3	0	3	3	4	3	113	14
849	1	43	24.4473	5	1	3	0	789	0	789	2	110	3	3	2	2	2	1	135	28
850	1	32	18.3594	5	4	1	480	0	300	780	4	_	2	0	4	3	4	4	140	12
851	1	31	24.1588	5	1	1	0	0	180	180	3	120	3	0	4	3	4	4	154	10
852	1	40	34.6627	5	4	3	0	180	240	420	3	125	2	0	1	1	1	2	113	18
853	1	47	22.0581	5	4	1	31	120	1145	1296	4	110	2	0	4	3	4	4	117	15
854	1	56	25.0593	5	1	1	0	789	0	789	2	110	2	0	1	1	1	1	131	21
855	2	45	21.7014	5	1	2	540	660	0	1200	3	135	1	0	3	4	4	3	119	10
856	1	55	26.3465	5	1	1	1620	720	0	2340	3	130	3	0	2	2	3	2	129	15
857	1	52	26.5338	5	4	2	0	240	360	600	3	110	2	1	2	2	3	2	142	22
858	1	64	28.8415	2	3	4	240	0	0	240	3	_	2	0	2	2	2	1	145	19
859	1	34	25.8166	5	1	1	845	0	600	1445	2	_	3	2	1	0	1	1	112	27
860	1	46	24.2215	5	1	4	0	0	0	0	4	120	2	0	3	3	4	4	150	19
861	2	42	24.0362	5	3	1	0	300	0	300	3	135	2	0	3	3	3	3	126	12
862	1	47	24.3141	2	3	1	0	105	0	105	3	_	2	1	2	1	2	3	124	20
863	2	30	32.1402	5	1	1	0	0	0	0	2	_	3	2	0	1	2	1	161	26
864	1	37	24.1588	5	3	1	0	0	180	180	4	110	2	0	3	3	3	3	145	8
865	1	45	21.6333	5	3	2	810	545	240	1595	3	_	2	0	3	3	3	3	136	9
866	1	37	20.5499	5	1	1	0	0	0	0	3	110	2	0	0	0	1	1	135	23
867	1	21	33.91	2	3	1	2520	60	120	2700	4	_	2	0	1	1	2	2	150	5
868	1	47	22.7732	5	4	2	0	0	0	0	2	130	2	0	2	2	2	2	124	23
869	1	26	20.6852	5	2	1	0	2160	0	2160	3	_	2	1	0	1	2	1	151	18
870	1	54	22.2063	5	1	2	0	0	0	0	3	120	3	0	3	3	3	3	132	14
871	1	43	22.0581	5	2	2	480	0	0	480	3	114	2	1	0	0	1	2	134	14
872	1	23	35.0128	5	1	1	4080	0	0	4080	3	_	3	3	1	1	2	1	97	29
873	1	39	20.5499	5	3	1	0	0	0	0	1	_	3	1	1	1	2	2	126	32
874	1	31	25.9107	5	3	1	0	960	0	960	3	_	3	0	0	3	4	0	128	28
875	2	26	22.4088	4	3	3	600	1020	1122.8	2742.8	3	145	2	0	3	2	3	2	109	10
876	1	45	22.8624	5	1	1	0	0	0	0	2	_	2	3	0	1	0	2	123	21
877	1	38	24.5089	5	3	1	0	0	0	0	2	90	3	0	2	1	2	1	124	19
878	1	52	24.9108	5	3	2	180	300	0	480	2	140	2	0	2	2	2	2	139	11
879	1	26	19.3792	4	3	2	1824	80.4	1680	3584.4	3	110	2	0	1	1	3	1	143	27
880	1	26	22.7244	5	2	1	90	0	780	870	3	120	2	0	2	2	2	3	146	15
881	1	48	25.2826	5	4	3	0	0	180	180	3	_	2	0	3	3	3	3	139	8
882	1	58	38.5675	2	1	1	0	1029	0	1029	2	_	2	0	2	2	2	2	125	14
883	1	28	23.7954	5	1	1	0	0	0	0	4	110	3	0	2	0	2	1	118	10
884	1	57	23.8087	5	3	2	360	180	0	540	3	125	2	0	2	2	3	2	128	15
885	1	47	24.1588	5	1	1	0	0	0	0	3	130	2	0	3	3	3	3	142	12
886	1	57	33.2031	5	3	1	90	240	720	1050	3	135	2	0	3	3	3	3	144	0
887	1	25	22.4712	5	4	1	90	1318.8	500	1908.8	4	120	2	0	3	3	3	2	140	21
888	1	48	26.5625	5	1	2	0	0	0	0	3	110	3	0	4	3	3	3	127	14
889	2	36	22.3517	5	3	1	0	0	360	360	3	_	2	0	3	4	3	3	135	15
890	2	51	29.4543	5	3	2	1000	0	180	1180	3	130	3	0	1	2	3	2	121	14
891	2	30	25.7704	5	3	1	0	0	240	240	4	_	3	0	3	3	4	3	132	8
892	1	25	20.6575	5	3	1	0	0	180	180	3	122	2	2	3	3	3	3	115	20
893	1	52	21.1927	3	1	2	0	0	0	0	2	110	2	1	0	0	0	0	99	20
894	1	25	22.2291	5	1	1	0	0	0	0	2	100	3	2	0	0	1	0	110	26
895	1	25	34.375	5	1	4	0	0	0	0	1	_	2	4	4	0	0	0	58	32
896	2	24	21.9136	4	3	1	0	0	0	0	2	_	2	0	2	1	2	0	136	18
897	1	30	19.6072	2	1	2	0	0	0	0	3	92	2	0	3	2	2	2	128	16
898	1	39	26.6667	4	1	2	0	0	0	0	3	_	2	1	1	2	3	3	125	13
899	1	36	24.3025	5	4	1	900	0	0	900	3	_	2	1	2	2	2	2	149	18
900	1	52	30.4688	5	4	2	0	1708	0	1708	3	110	2	0	3	3	3	4	132	18
901	1	22	20.6575	5	3	2	450	0	390	840	4	107	2	0	3	2	3	2	134	13
902	2	38	24.7206	4	3	2	1925	0	1620	3545	4	120	2	1	4	4	4	3	127	14
903	1	29	19.6623	5	4	1	0	930	0	930	3	_	2	0	3	3	3	4	135	16
904	1	34	22.3081	5	1	2	45	180	0	225	4	120	2	0	3	3	3	4	132	9
905	1	46	23.1834	4	3	2	0	105	210	315	3	112	3	0	2	4	2	2	78	12
906	2	30	25.7668	4	3	2	0	0	120	120	3	120	2	1	3	3	3	3	122	20
907	1	42	30.4832	2	4	1	0	0	420	420	4	120	2	0	3	2	3	3	132	18
908	1	42	27.5802	5	3	1	0	780	0	780	3	120	3	1	0	1	1	0	154	21
909	1	52	31.1614	5	3	2	0	660	0	660	2	125	3	0	4	3	4	0	146	9
910	1	35	19.5965	5	3	1	0	80	0	80	3	110	2	0	3	3	2	3	132	7
911	1	51	22.9854	5	3	1	0	0	0	0	3	_	3	0	1	1	1	1	100	15
912	1	49	23.255	4	4	4	0	120	960	1080	3	118	2	1	3	3	3	3	114	18
913	1	18	24.1672	2	2	1	0	0	510	510	4	115	2	3	1	1	1	1	93	30
914	1	56	26.9896	5	1	3	0	380	0	380	2	130	3	0	2	2	3	3	153	14
915	1	34	19.8177	5	3	4	0	0	65	65	2	105	2	0	1	1	0	1	109	14
916	1	42	22.913	5	3	1	250	120	130	500	3	110	2	1	3	3	3	3	106	19
917	1	48	39.4531	5	4	1	600	1120	1040	2760	3	127	2	0	2	3	2	2	151	21
918	1	50	29.3848	4	1	2	0	0	0	0	1	130	2	0	3	3	3	3	126	11
919	1	39	22.8571	4	3	2	950	0	0	950	3	125	3	0	2	3	4	1	120	15
920	2	60	26.0299	5	1	1	0	0	0	0	3	_	2	0	2	1	2	2	102	25
921	1	56	36.7309	5	3	2	0	1230	60	1290	2	140	2	0	2	2	2	3	114	12
922	1	44	21.9363	5	2	1	0	0	460	460	3	110	2	0	3	3	3	2	154	10
923	1	35	18.5901	5	3	1	450	0	210	660	4	105	2	0	4	4	4	4	146	1
924	1	21	17.5056	3	1	1	0	0	0	0	2	_	1	4	1	0	0	0	105	32
925	2	50	29.0548	5	4	2	480	0	0	480	3	130	3	0	4	4	4	3	120	17
926	2	23	23.329	5	2	1	0	0	0	0	4	120	3	1	4	4	3	0	120	16
927	2	52	29.0466	5	3	2	1452	560	220	2232	3	140	2	0	3	3	3	3	134	13
928	1	34	28.4005	5	1	1	850	0	0	850	3	_	3	3	2	0	1	1	83	24
929	1	53	22.9591	5	1	1	0	420	0	420	3	120	2	0	2	3	2	3	128	22
930	2	40	36.3932	5	3	1	0	0	240	240	4	120	3	0	4	4	4	4	141	8
931	2	34	25.9455	5	4	1	600	1788	480	2868	4	122	2	0	2	3	4	2	130	19
932	1	29	23.7954	5	1	3	0	300	0	300	3	120	2	0	2	2	2	2	157	17
933	2	30	24.8356	5	3	1	0	120	720	840	3	125	3	0	2	2	3	2	109	5
934	1	51	20.4491	5	3	1	0	0	0	0	2	_	2	2	2	2	3	2	131	25
935	1	55	22.1297	5	1	1	120	810	160	1090	3	120	2	1	1	2	2	2	117	18
936	2	47	22.6422	5	3	1	0	60	270	330	3	110	2	1	3	2	2	2	129	9
937	1	24	17.7086	4	3	1	0	0	0	0	3	120	2	0	3	2	3	3	130	17
938	2	28	23.9912	5	1	1	0	0	0	0	3	_	2	0	2	0	3	1	105	10
939	2	42	22.7244	5	3	2	610	0	244	854	4	_	2	0	3	3	4	4	115	11
940	1	36	19.2894	5	3	1	90	60	0	150	3	140	2	0	3	2	3	2	138	16
941	2	46	26.309	5	3	1	0	0	300	300	3	129	2	2	2	2	2	2	99	20
942	2	33	24.6537	4	4	1	90	0	60	150	2	_	3	1	1	1	2	1	91	20
943	1	20	22.7583	2	4	1	240	0	240	480	4	_	2	0	3	3	3	0	148	22
944	2	28	24.8163	3	1	1	450	0	0	450	3	_	2	1	2	2	3	2	121	9
945	1	47	19.4874	5	4	2	360	840	240	1440	3	110	2	1	3	3	4	3	137	11
946	1	47	28.6726	5	3	1	0	0	20	20	3	130	2	0	2	2	2	3	126	8
947	1	46	22.3081	4	1	1	240	360	240	840	3	100	1	0	3	3	3	3	125	9
948	2	27	24.0317	5	2	1	0	0	0	0	3	_	2	0	0	0	0	0	45	16
949	1	19	21.6049	2	1	2	0	900	0	900	3	_	1	4	2	3	3	2	125	28
950	1	38	23.9188	3	4	2	360	495	70	925	3	130	2	0	2	2	2	2	120	16
951	1	63	27.7778	5	3	1	0	0	0	0	3	_	1	1	2	2	4	2	126	8
952	1	52	18.7783	5	4	2	915	787	0	1702	3	110	1	1	1	1	1	2	118	25
953	1	48	31.8339	5	3	1	620	310	90	1020	3	110	3	0	0	0	2	1	121	24
954	1	38	23.3067	5	1	3	0	0	0	0	2	_	2	3	2	0	1	0	107	30
955	1	49	36.2897	5	1	2	0	360	0	360	2	130	3	1	1	0	2	1	122	26
956	1	61	31.9559	4	4	2	0	0	0	0	2	110	2	0	2	2	2	2	130	19
957	2	36	22.6347	5	4	1	0	0	1260	1260	3	_	2	0	1	2	3	1	99	21
958	1	46	26.3958	5	4	4	0	450	0	450	3	_	2	0	3	3	3	2	148	7
959	1	39	23.8751	5	1	4	0	0	0	0	4	110	3	0	2	2	2	0	123	17
960	2	33	31.1227	5	3	1	0	0	360	360	3	130	3	1	2	2	2	0	115	18
961	1	50	31.25	5	1	1	1500	0	0	1500	3	125	2	2	1	0	2	0	137	27
962	1	27	24.1588	5	2	1	0	0	1920	1920	4	_	2	2	3	3	4	2	126	22
963	1	39	26.3465	5	1	1	0	0	0	0	3	105	3	0	3	2	2	2	115	15
964	2	60	26.8745	4	3	2	1032	300	240	1572	3	110	2	0	3	3	3	3	128	13
965	2	37	25.7371	5	3	3	2160	0	1620	3780	2	_	2	0	4	4	4	4	146	12
966	2	32	24.2123	4	3	1	1500	0	2100	3600	3	135	2	1	3	4	4	4	140	19
967	2	37	28.7268	4	3	1	0	0	122	122	3	120	3	1	3	3	3	3	139	16
968	1	44	22.3094	4	4	1	0	0	0	0	2	110	2	1	0	1	1	1	91	36
969	1	19	27.5312	2	3	1	180	450	40.8	670.8	3	_	2	0	3	2	1	1	121	15
970	2	42	22.0384	5	3	1	0	0	420	420	3	_	2	0	4	4	4	3	150	3
971	2	24	25.3515	4	3	2	0	180	0	180	3	115	1	4	1	2	2	0	120	31
972	1	42	19.2672	2	3	4	0	540	800	1340	4	120	2	0	3	3	3	3	144	10
973	1	54	24.8016	5	4	2	0	0	80	80	3	115	2	0	3	3	3	2	134	13
974	1	22	19.7055	5	3	1	0	60	140	200	3	120	3	1	2	2	2	1	132	26
975	2	30	29.9136	4	3	1	0	0	1680	1680	4	_	3	1	3	2	2	3	144	8
976	1	50	21.9363	5	3	1	480	0	0	480	3	_	2	1	2	2	1	1	118	10
977	1	57	22.1453	5	1	1	0	0	0	0	1	125	2	0	0	0	2	1	132	27
978	2	46	30.8642	5	3	1	120	1140	0	1260	2	130	3	2	1	0	1	0	104	28
979	2	20	26.2966	2	3	1	0	0	0	0	3	_	2	2	1	1	2	0	113	22
980	1	45	20.5151	5	3	1	0	240	0	240	3	100	2	2	2	2	2	2	141	27
981	1	61	30.1162	5	1	1	0	230	0	230	2	150	3	1	1	1	2	2	103	19
982	1	44	19.9573	3	4	1	0	180	120	300	3	90	2	2	0	0	1	0	90	23
983	1	43	19.052	4	3	2	0	0	0	0	3	_	1	1	0	1	0	1	145	30
984	1	40	16.7311	5	1	4	0	60	0	60	2	90	2	0	0	0	0	0	145	29
985	1	63	31.2295	3	1	1	244	0	0	244	1	_	2	2	1	1	2	1	131	21
986	1	48	29.737	4	3	3	0	0	0	0	3	130	2	0	4	4	4	3	130	7
987	1	54	28.7347	5	3	2	0	300	600	900	4	120	2	0	3	3	3	3	126	3
988	1	27	27.7551	5	4	1	0	0	0	0	3	_	2	0	1	1	1	1	117	27
989	1	25	18.9619	5	1	2	244	30	0	274	3	110	2	1	2	2	2	2	130	21
990	1	50	28.8415	5	1	1	0	0	0	0	3	132	2	1	2	2	2	2	132	13
991	1	29	20.0617	5	1	4	0	0	0	0	2	_	3	3	1	1	3	1	100	24
992	1	45	27.8159	5	1	2	0	0	100	100	3	110	2	0	2	1	2	1	145	14
993	1	51	22.9819	5	1	3	360	360	0	720	3	130	3	0	2	2	2	2	144	18
994	1	24	29.0606	5	3	2	0	0	180	180	3	_	1	0	2	3	3	3	142	12
995	1	18	22.2291	1	4	4	600	0	0	600	2	_	1	0	2	4	3	3	104	13
996	1	32	21.4692	5	1	1	0	0	0	0	2	120	2	2	1	1	2	1	112	28
997	2	25	25.6173	5	3	2	0	0	180	180	3	_	2	0	2	2	2	2	152	18
998	2	28	37.6243	4	3	1	1800	0	0	1800	2	_	2	1	3	4	4	3	128	22
999	2	30	25.0298	5	3	1	0	0	187.2	187.2	3	_	2	0	3	3	4	2	104	6
1000	2	44	30.3233	3	3	1	366	0	3750	4116	4	130	3	0	4	4	3	4	97	14
1001	1	35	21.2585	4	3	1	0	241	0	241	4	120	2	0	3	3	3	3	106	13
1002	2	31	28.0822	5	4	1	0	0	480	480	3	_	3	1	1	2	3	2	99	19
1003	1	29	19.487	5	3	3	0	0	180	180	2	_	3	4	0	0	0	0	101	29
1004	2	51	29.4543	5	3	2	190	0	100	290	3	130	2	0	3	3	3	1	120	27
1005	1	46	29.6875	4	1	4	0	0	0	0	3	110	3	2	1	0	1	1	126	27
1006	1	47	21.4533	5	4	2	0	0	360	360	3	120	2	3	3	3	2	3	128	27
1007	1	51	23.3556	5	3	3	304	630	0	934	3	_	2	1	2	2	2	2	99	17
1008	1	37	20.7612	5	4	2	0	73	4	77	4	110	3	0	3	3	3	2	122	18
1009	1	38	29.5159	5	4	1	0	0	150	150	3	110	2	0	3	3	3	2	123	14
1010	1	43	28.3447	5	3	2	0	28	90	118	3	_	2	0	1	1	2	1	138	12
1011	2	56	24.9135	5	3	3	1200	1260	300	2760	3	125	2	0	3	3	3	2	138	11
1012	2	26	26.8274	5	3	1	0	0	1110	1110	4	_	2	0	2	2	4	2	123	9
1013	2	36	29.531	5	3	2	610	0	0	610	2	_	3	1	4	4	4	4	103	4
1014	1	47	26.2976	5	4	2	0	0	0	0	3	_	2	0	3	3	4	3	138	10
1015	1	26	31.7418	5	1	1	480	0	0	480	2	110	3	1	1	1	1	1	150	25
1016	2	36	29.5858	5	1	1	240	0	0	240	3	120	2	2	2	2	2	2	133	22
1017	1	43	22.6422	5	3	1	50	0	0	50	4	110	2	1	0	2	1	2	146	28
1018	1	43	24.841	5	1	1	0	0	0	0	3	_	2	2	1	1	2	2	126	21
1019	1	43	26.1224	5	1	1	0	0	0	0	3	110	3	0	4	4	4	4	158	17
1020	1	46	22.7583	5	1	1	0	0	0	0	3	110	2	2	1	1	2	1	109	31
1021	1	38	27.4756	5	1	1	0	0	0	0	2	100	2	0	2	2	2	4	132	18
1022	1	35	22.3863	5	1	4	0	420	0	420	2	130	3	0	0	0	2	2	122	16
1023	1	40	30.0712	5	1	1	0	0	0	0	3	120	2	1	2	2	2	2	119	9
1024	1	42	27.7551	5	4	1	0	420	360	780	3	127	2	0	3	3	3	3	127	20
1025	2	60	25.3593	5	3	1	0	276	640	916	3	115	2	0	3	3	3	3	148	4
1026	1	23	21.9899	5	1	1	40	0	0	40	3	105	2	1	2	1	1	1	95	27
1027	2	52	28.7274	5	3	1	2820	0	450	3270	3	124	1	1	3	4	3	4	141	13
1028	1	30	21.7181	2	3	1	2400	600	78	3078	3	_	1	1	4	4	2	4	138	10
1029	2	42	30.5241	5	1	1	0	0	0	0	3	138	2	1	3	2	2	3	126	12
1030	2	28	25.1808	5	3	1	0	0	0	0	3	122	2	0	1	1	4	0	109	18
1031	1	28	23.6614	5	3	1	0	0	122	122	3	114	2	0	3	3	4	2	119	16
1032	1	39	21.1927	5	3	1	0	120	0	120	3	90	2	0	2	2	3	1	88	19
1033	1	47	28.306	5	3	4	0	0	0	0	4	110	2	0	4	3	4	4	149	13
1034	2	31	23.6295	5	1	1	0	0	0	0	2	_	2	2	1	1	1	1	102	30
1035	2	59	24.858	5	3	2	0	60	105	165	3	_	2	0	3	3	3	3	141	9
1036	1	52	27.2932	5	3	4	0	90	0	90	3	123	2	0	3	2	3	3	117	12
1037	1	21	21.1927	4	1	1	0	0	0	0	1	110	3	3	0	0	0	1	111	23
1038	2	32	25.3086	5	1	2	0	0	0	0	3	_	2	3	0	1	2	1	113	15
1039	1	50	20.0796	5	3	3	0	0	0	0	4	_	1	0	3	3	2	2	91	19
1040	1	55	22.4913	5	3	1	0	90	120	210	3	110	1	0	4	4	3	3	135	4
1041	2	38	23.7812	5	3	4	360	480	120	960	3	120	3	0	3	3	3	3	112	18
1042	2	58	26.2507	5	3	1	0	40	1320	1360	4	_	2	0	3	4	3	3	128	8
1043	1	29	23.533	2	2	1	2220	0	240	2460	2	160	1	4	1	4	1	1	110	33
1044	1	39	24.3824	5	1	1	0	0	0	0	2	_	2	2	1	1	0	1	94	25
1045	1	30	20.202	5	2	1	1080	0	360	1440	2	_	2	1	2	2	2	1	136	10
1046	2	44	25.4848	5	3	1	2180	0	540	2720	4	130	1	0	4	4	4	4	156	8
1047	1	67	29.7442	5	3	1	0	0	0	0	2	137	2	1	2	2	2	2	127	7
1048	2	44	28.3951	4	3	2	0	10	110	120	3	120	2	0	2	2	2	2	131	19
1049	2	27	24.3072	5	3	1	1500	244	1260	3004	3	_	3	0	3	3	3	2	99	12
1050	1	29	20.5714	5	4	1	0	0	150	150	4	120	2	0	2	2	2	2	107	10
1051	2	24	20.7157	5	3	3	1410	0	660	2070	4	_	2	0	0	4	4	2	153	11
1052	1	55	24.0055	5	3	2	0	1392	0	1392	4	110	1	0	4	0	4	0	160	16
1053	2	29	29.1941	5	4	1	0	240	720	960	4	_	2	1	4	2	4	3	104	11
1054	1	71	25.9516	5	4	1	0	0	0	0	3	145	2	2	3	2	2	3	110	18
1055	1	44	25	5	3	3	240	240	409.2	889.2	3	130	2	1	3	2	3	3	133	20
1056	2	32	34.9388	5	1	1	0	960	0	960	4	110	2	0	2	3	4	3	158	4
1057	1	46	19.2653	3	4	2	0	0	366	366	3	115	2	0	3	3	3	1	136	9
1058	1	55	19.3625	2	3	1	0	0	90	90	3	_	1	1	1	3	1	4	119	16
1059	2	45	23.0577	5	3	2	0	160	200	360	3	135	2	0	3	3	4	3	141	11
1060	1	36	28.0277	5	1	1	0	0	0	0	3	115	3	4	2	1	1	1	124	31
1061	2	32	22.9854	2	3	2	1335	60	0	1395	3	_	3	1	2	2	3	3	118	14
1062	1	38	24.281	2	3	1	61	139	50	250	4	122	2	0	4	3	4	4	131	9
1063	1	47	22.5466	4	3	1	0	0	540	540	4	122	2	0	4	4	4	4	156	5
1064	1	26	19.1001	5	3	1	0	0	0	0	4	_	2	2	1	2	1	2	116	21
1065	1	60	22.3081	3	3	2	0	720	180	900	2	115	2	2	3	2	2	3	146	19
1066	2	53	25.8264	5	3	1	140	179.8	380	699.8	3	130	2	0	3	3	3	3	130	18
1067	2	36	26.2164	5	3	2	0	0	300	300	3	120	3	0	3	3	3	3	138	12
1068	1	54	30.4705	5	3	1	122	122	122	366	2	120	3	2	2	2	2	2	122	21
1069	1	47	19.0451	5	3	4	0	0	120	120	3	110	3	1	0	1	3	0	127	30
1070	1	60	26.5731	4	3	4	270	90	60	420	3	130	3	0	2	2	3	2	141	7
1071	2	22	21.6551	5	2	3	0	0	906	906	4	_	3	0	2	3	3	2	140	11
1072	1	37	25.2092	5	3	1	60	0	90	150	2	110	3	3	1	2	2	2	111	26
1073	1	45	22.9854	4	3	1	0	0	0	0	3	_	2	1	3	3	3	3	136	23
1074	1	41	24.2215	2	3	1	720	39.6	120	879.6	3	_	2	2	1	2	2	2	127	26
1075	2	30	34.9751	5	2	2	0	180	840	1020	4	_	2	0	3	3	4	3	118	3
1076	1	23	17.9012	5	4	1	0	0	135	135	2	90	3	0	3	3	2	3	92	21
1077	2	24	25	5	3	1	0	0	160	160	3	_	1	4	3	3	3	2	111	20
1078	2	26	30.4832	5	1	1	0	0	450	450	3	102	2	1	1	1	1	0	122	28
1079	1	24	21.2245	5	4	1	780	0	180	960	2	100	3	2	2	3	2	2	125	25
1080	1	37	19.8413	5	3	1	0	0	0	0	3	110	1	0	2	2	3	4	145	11
1081	1	50	27.1416	5	3	3	720	210	0	930	3	125	2	0	3	3	3	3	142	5
1082	2	30	27.4406	5	1	1	600	120	0	720	3	_	2	2	3	2	2	3	99	8
1083	1	41	28.0664	3	4	3	0	0	660	660	3	_	3	1	3	3	2	2	122	26
1084	1	42	22.8624	5	3	3	660	120.6	360	1140.6	4	120	1	0	4	3	3	4	157	8
1085	1	50	30.4834	5	3	4	0	0	0	0	2	120	3	4	3	2	2	1	113	23
1086	1	52	21.4109	5	3	2	600	0	180	780	3	120	2	0	3	4	3	3	131	17
1087	1	50	19.9594	5	3	1	0	0	360	360	4	110	1	0	3	2	3	3	132	17
1088	2	30	26.0388	4	3	1	360	30	0	390	3	_	2	0	4	3	4	3	133	3
1089	1	39	21.6311	5	3	2	0	150	280.2	430.2	3	110	2	1	2	2	2	1	135	18
1090	1	31	23.5294	5	3	1	0	0	0	0	3	_	2	0	3	0	3	4	130	12
1091	2	46	21.6049	5	1	1	0	0	0	0	2	125	2	2	0	0	1	1	89	24
1092	2	46	31.4564	5	3	1	720	0	0	720	3	122	2	0	3	3	3	3	152	4
1093	1	42	21.6333	4	3	1	720	0	600	1320	4	115	2	0	2	0	3	3	128	8
1094	1	19	22.0522	2	2	1	600	0	0	600	4	_	3	1	4	4	3	2	105	18
1095	2	25	24.0755	5	3	1	0	0	360	360	3	_	2	0	2	2	2	2	133	8
1096	2	39	24.0741	5	3	1	244	0	240	484	3	_	2	1	2	2	3	2	137	11
1097	1	48	29.0367	5	3	4	0	1094	90	1184	1	105	2	4	2	2	1	2	124	29
1098	2	29	22.3191	5	3	1	0	0	150	150	4	130	2	0	3	2	3	3	115	12
1099	1	55	19.8413	2	3	1	0	0	90	90	3	_	2	0	2	3	3	3	130	19
1100	1	63	21.4692	5	3	1	0	0	0	0	2	_	2	2	0	0	1	1	97	36
1101	1	34	22.0581	5	4	1	966	0	0	966	3	_	2	0	3	2	4	3	145	24
1102	1	47	22.3183	5	3	1	90	0	0	90	3	_	2	2	0	1	2	1	139	22
1103	1	38	26.5338	5	3	1	0	0	0	0	3	120	3	0	3	2	3	3	134	20
1104	1	52	23.1405	5	3	1	0	180	300	480	3	120	2	0	2	2	2	3	138	7
1105	1	56	19.433	5	4	1	0	0	1980	1980	4	118	1	0	4	4	4	3	140	13
1106	1	28	19.0311	5	3	3	280	840	300	1420	3	117	2	0	3	4	3	3	135	13
1107	1	29	19.2672	5	3	1	0	0	102	102	3	_	3	2	2	2	3	2	105	28
1108	1	46	22.231	5	3	1	0	0	120	120	2	110	2	0	4	4	4	4	122	12
1109	2	27	23.3556	4	3	2	1500	0	0	1500	3	_	2	0	2	2	2	2	112	18
1110	1	36	25.763	5	3	2	900	0	0	900	3	120	2	1	2	2	1	2	139	19
1111	1	45	21.4109	5	3	1	600	0	0	600	3	110	2	0	4	4	4	4	157	6
1112	1	24	22.68	4	3	2	1380	0	0	1380	2	_	3	3	2	2	2	3	119	25
1113	1	44	33.6593	5	1	2	1050	0	0	1050	2	130	3	0	1	1	1	1	118	25
1114	1	48	18.2183	5	3	4	0	0	0	0	2	_	2	0	0	0	0	0	101	15
1115	1	41	33.0295	5	1	1	0	0	0	0	2	_	2	0	0	0	2	2	112	17
1116	1	37	21.5645	5	4	1	0	0	0	0	4	110	2	1	2	2	2	3	140	7
1117	1	19	20.5499	2	4	1	0	0	444.6	444.6	3	_	2	0	3	1	3	3	121	26
1118	1	25	30.7174	3	3	2	1995	0	0	1995	2	124	2	0	3	3	2	1	109	22
1119	2	30	20.9402	5	3	2	0	0	840	840	4	_	2	0	4	4	4	4	151	8
1120	2	36	27.7323	5	1	1	0	0	0	0	3	130	3	3	1	1	1	2	85	27
1121	1	27	22.1297	5	4	1	0	0	240	240	4	_	2	0	3	3	3	3	132	11
1122	1	48	29.0657	5	1	1	30	0	0	30	3	120	2	1	0	0	2	0	122	28
1123	1	60	24.1633	5	1	2	0	0	0	0	4	130	2	0	4	4	4	4	148	15
1124	1	42	35.3212	5	3	3	0	61	60	121	2	130	3	0	0	0	2	2	139	16
1125	2	35	27.4717	4	3	1	0	0	60	60	2	_	2	1	1	1	2	2	130	19
1126	2	35	22.6347	5	3	1	1940	2198	0	4138	4	_	1	2	3	3	3	3	105	27
1127	1	49	21.3068	5	3	4	600	1080	360	2040	4	110	1	0	4	4	4	3	152	12
1128	1	48	23.1405	5	4	1	0	0	0	0	2	107	2	0	3	3	2	3	105	21
1129	1	22	18.2183	5	3	1	0	20	360	380	3	115	2	2	3	3	3	2	149	31
1130	1	29	17.8639	5	1	1	0	0	0	0	2	110	3	2	1	0	1	1	101	25
1131	1	39	21.4109	5	1	1	2408	135	0	2543	2	_	2	0	0	0	1	1	143	18
1132	1	35	21.4533	4	1	3	3600	0	0	3600	4	_	2	2	2	2	1	0	117	26
1133	1	37	18.3655	5	3	1	0	0	140	140	3	109	3	0	3	3	3	3	94	23
1134	2	61	24.9566	5	3	4	382	732	0	1114	2	125	3	2	2	2	3	2	147	20
1135	1	55	25.4028	5	3	1	470	195	130	795	3	130	2	0	3	3	3	3	127	19
1136	2	44	21.0667	5	3	3	0	0	300	300	3	120	3	1	3	2	2	4	118	14
1137	2	32	26.0388	5	4	1	0	180	140	320	2	_	2	1	1	2	2	2	141	19
1138	2	55	21.9727	5	3	1	0	0	950	950	3	124	3	0	3	3	0	3	103	11
1139	2	52	27.7008	5	1	1	0	0	0	0	3	130	2	3	0	0	0	0	56	26
1140	1	41	29.7576	5	4	1	0	0	0	0	2	_	2	1	2	2	4	3	139	24
	1 = female			1 = incomplete secondary	1 = I don't do sports	1 = a city with more than 100,000 inhabitants					1 = poor health		1 = no	0 = not at all	0 = not at all	0 = not at all	0 = not at all	0 = not at all
	2 = male			2 = secondary	2 = I do sports professionally	2 = a city with a population of less than 100,000					2 = satisfactory health		2 = sometimes	1 = a little	1 = a little	1 = a little	1 = a little	1 = a little
				3 = professional higher	3 = I do sports on my own	3 = a town with a population of 500-3000					3 = good health		3 = often	2 = moderately	2 = moderately	2 = moderately	2 = moderately	2 = moderately
				4 = higher college	4 = I exercise in the health center	4 = a village with less than 500 inhabitants					4 = excellent health			3 = quite a bit	3 = quite a bit	3 = quite a bit	3 = quite a bit	3 = quite a bit
				5 = higher university										4 = extremely	4 = extremely	4 = extremely	4 = extremely	4 = extremely
